# Supplementary material for: riceExplorer: Uncovering the Hidden Potential of a National Genomic Resource Against a Global Database
Source: Front Plant Sci. 2022 Apr 29;13:781153. doi: 10.3389/fpls.2022.781153 (PMC9100803; doi:10.3389/fpls.2022.781153)
Supplement: Supplementary Table S4 — GO Slim information for annotated genes identified across NFV accessions (generated at: http://rice.uga.edu/downloads_gad.shtml; accessed 16/09/21). See Supplementary Table S4. [file Data_Sheet_1.zip]

Archive with 5 entries (5 files):
- SI2/FigureS4b_irri200.allChroms.names.tre
- SI2/SupplInfo_2022_03_25.docx
- SI2/TableS2_41_GL.csv
- SI2/TableS4_go_slim_nfvs_unq.csv
- SI2/TableS5_unq_nfv_counts.csv
