# Supplementary material for: riceExplorer: Uncovering the Hidden Potential of a National Genomic Resource Against a Global Database
Source: Front Plant Sci. 2022 Apr 29;13:781153. doi: 10.3389/fpls.2022.781153 (PMC9100803; doi:10.3389/fpls.2022.781153)
Supplement: Supplementary Table S4 — GO Slim information for annotated genes identified across NFV accessions (generated at: http://rice.uga.edu/downloads_gad.shtml; accessed 16/09/21). See Supplementary Table S4. [file Data_Sheet_1.zip › SI2/FigureS4b_irri200.allChroms.names.tre]

#NEXUS
BEGIN TAXA;
	DIMENSIONS NTAX = 451;
	TAXLABELS
		IRIS_313-10010_IND_IRRI
		IRIS_313-10014_JAP_IRRI
		IRIS_313-10020_AUS_IRRI
		IRIS_313-10025_ADM_IRRI
		IRIS_313-10032_ARO_IRRI
		IRIS_313-10034_IND_IRRI
		IRIS_313-10046_IND_IRRI
		IRIS_313-10047_IND_IRRI
		IRIS_313-10054_IND_IRRI
		IRIS_313-10061_JAP_IRRI
		IRIS_313-10113_IND_IRRI
		IRIS_313-10177_IND_IRRI
		IRIS_313-10289_IND_IRRI
		IRIS_313-10301_IND_IRRI
		IRIS_313-10337_IND_IRRI
		IRIS_313-10380_AUS_IRRI
		IRIS_313-10397_IND_IRRI
		IRIS_313-10484_IND_IRRI
		IRIS_313-10516_IND_IRRI
		IRIS_313-10572_IND_IRRI
		IRIS_313-10573_IND_IRRI
		IRIS_313-10585_ADM_IRRI
		IRIS_313-10614_IND_IRRI
		IRIS_313-10640_IND_IRRI
		IRIS_313-10705_IND_IRRI
		IRIS_313-10722_JAP_IRRI
		IRIS_313-10723_IND_IRRI
		IRIS_313-10725_IND_IRRI
		IRIS_313-10726_IND_IRRI
		IRIS_313-10733_IND_IRRI
		IRIS_313-10738_ADM_IRRI
		IRIS_313-10852_AUS_IRRI
		IRIS_313-10870_JAP_IRRI
		IRIS_313-10883_ADM_IRRI
		IRIS_313-10955_IND_IRRI
		IRIS_313-10969_AUS_IRRI
		IRIS_313-11026_ARO_IRRI
		IRIS_313-11052_AUS_IRRI
		IRIS_313-11056_AUS_IRRI
		IRIS_313-11058_AUS_IRRI
		IRIS_313-11075_JAP_IRRI
		IRIS_313-11092_ADM_IRRI
		IRIS_313-11094_JAP_IRRI
		IRIS_313-11120_IND_IRRI
		IRIS_313-11121_JAP_IRRI
		IRIS_313-11136_ADM_IRRI
		IRIS_313-11141_IND_IRRI
		IRIS_313-11149_IND_IRRI
		IRIS_313-11157_IND_IRRI
		IRIS_313-11162_IND_IRRI
		IRIS_313-11189_ADM_IRRI
		IRIS_313-11235_IND_IRRI
		IRIS_313-11251_IND_IRRI
		IRIS_313-11258_ARO_IRRI
		IRIS_313-11280_IND_IRRI
		IRIS_313-11289_ARO_IRRI
		IRIS_313-11297_ADM_IRRI
		IRIS_313-11298_AUS_IRRI
		IRIS_313-11335_IND_IRRI
		IRIS_313-11336_JAP_IRRI
		IRIS_313-11404_IND_IRRI
		IRIS_313-11411_IND_IRRI
		IRIS_313-11425_ADM_IRRI
		IRIS_313-11426_JAP_IRRI
		IRIS_313-11428_JAP_IRRI
		IRIS_313-11437_IND_IRRI
		IRIS_313-11438_IND_IRRI
		IRIS_313-11439_JAP_IRRI
		IRIS_313-11510_IND_IRRI
		IRIS_313-11565_IND_IRRI
		IRIS_313-11574_JAP_IRRI
		IRIS_313-11591_ADM_IRRI
		IRIS_313-11623_JAP_IRRI
		IRIS_313-11643_IND_IRRI
		IRIS_313-11645_IND_IRRI
		IRIS_313-11646_IND_IRRI
		IRIS_313-11651_JAP_IRRI
		IRIS_313-11652_JAP_IRRI
		IRIS_313-11661_JAP_IRRI
		IRIS_313-11665_IND_IRRI
		IRIS_313-11668_IND_IRRI
		IRIS_313-11673_JAP_IRRI
		IRIS_313-11689_JAP_IRRI
		IRIS_313-11698_ARO_IRRI
		IRIS_313-11716_IND_IRRI
		IRIS_313-11717_IND_IRRI
		IRIS_313-11723_IND_IRRI
		IRIS_313-11725_JAP_IRRI
		IRIS_313-11728_IND_IRRI
		IRIS_313-11736_JAP_IRRI
		IRIS_313-11737_AUS_IRRI
		IRIS_313-11740_IND_IRRI
		IRIS_313-11744_IND_IRRI
		IRIS_313-11748_IND_IRRI
		IRIS_313-11755_JAP_IRRI
		IRIS_313-11758_IND_IRRI
		IRIS_313-11759_JAP_IRRI
		IRIS_313-11765_ARO_IRRI
		IRIS_313-11767_ADM_IRRI
		IRIS_313-11779_IND_IRRI
		IRIS_313-11783_IND_IRRI
		IRIS_313-11787_IND_IRRI
		IRIS_313-11790_JAP_IRRI
		IRIS_313-11794_IND_IRRI
		IRIS_313-11796_IND_IRRI
		IRIS_313-11797_IND_IRRI
		IRIS_313-11798_IND_IRRI
		IRIS_313-11802_IND_IRRI
		IRIS_313-11805_IND_IRRI
		IRIS_313-11807_IND_IRRI
		IRIS_313-11808_IND_IRRI
		IRIS_313-11809_AUS_IRRI
		IRIS_313-11812_IND_IRRI
		IRIS_313-11814_IND_IRRI
		IRIS_313-11817_IND_IRRI
		IRIS_313-11819_IND_IRRI
		IRIS_313-11830_IND_IRRI
		IRIS_313-11932_IND_IRRI
		IRIS_313-11938_IND_IRRI
		IRIS_313-11940_IND_IRRI
		IRIS_313-11971_JAP_IRRI
		IRIS_313-11976_IND_IRRI
		IRIS_313-11977_IND_IRRI
		IRIS_313-11988_IND_IRRI
		IRIS_313-11989_IND_IRRI
		IRIS_313-12015_IND_IRRI
		IRIS_313-12016_IND_IRRI
		IRIS_313-12017_IND_IRRI
		IRIS_313-12018_JAP_IRRI
		IRIS_313-12060_JAP_IRRI
		IRIS_313-12061_JAP_IRRI
		IRIS_313-12074_ARO_IRRI
		IRIS_313-12094_ARO_IRRI
		IRIS_313-12118_IND_IRRI
		IRIS_313-12130_IND_IRRI
		IRIS_313-12138_IND_IRRI
		IRIS_313-12141_AUS_IRRI
		IRIS_313-12148_IND_IRRI
		IRIS_313-12164_JAP_IRRI
		IRIS_313-12220_IND_IRRI
		IRIS_313-12289_JAP_IRRI
		IRIS_313-12325_IND_IRRI
		IRIS_313-12341_JAP_IRRI
		IRIS_313-12349_JAP_IRRI
		IRIS_313-8312_IND_IRRI
		IRIS_313-8324_ADM_IRRI
		IRIS_313-8326_ARO_IRRI
		IRIS_313-8342_AUS_IRRI
		IRIS_313-8390_AUS_IRRI
		IRIS_313-8399_JAP_IRRI
		IRIS_313-8493_IND_IRRI
		IRIS_313-8571_IND_IRRI
		IRIS_313-8669_JAP_IRRI
		IRIS_313-8690_JAP_IRRI
		IRIS_313-8745_JAP_IRRI
		IRIS_313-8747_ARO_IRRI
		IRIS_313-8765_ARO_IRRI
		IRIS_313-8873_ADM_IRRI
		IRIS_313-8890_JAP_IRRI
		IRIS_313-8927_JAP_IRRI
		IRIS_313-8930_IND_IRRI
		IRIS_313-8996_IND_IRRI
		IRIS_313-9039_IND_IRRI
		IRIS_313-9101_ADM_IRRI
		IRIS_313-9176_JAP_IRRI
		IRIS_313-9193_JAP_IRRI
		IRIS_313-9404_ADM_IRRI
		IRIS_313-9409_IND_IRRI
		IRIS_313-9464_ADM_IRRI
		IRIS_313-9519_JAP_IRRI
		IRIS_313-9523_JAP_IRRI
		IRIS_313-9557_IND_IRRI
		IRIS_313-9616_JAP_IRRI
		IRIS_313-9648_ADM_IRRI
		IRIS_313-9702_JAP_IRRI
		IRIS_313-9742_JAP_IRRI
		IRIS_313-9771_JAP_IRRI
		IRIS_313-9774_JAP_IRRI
		IRIS_313-9778_ADM_IRRI
		IRIS_313-9782_JAP_IRRI
		IRIS_313-9783_ADM_IRRI
		IRIS_313-9795_IND_IRRI
		IRIS_313-9813_JAP_IRRI
		IRIS_313-9817_IND_IRRI
		IRIS_313-9841_IND_IRRI
		IRIS_313-9898_IND_IRRI
		IRIS_313-9924_IND_IRRI
		IRIS_313-9935_IND_IRRI
		IRIS_313-9939_ADM_IRRI
		IRIS_313-9940_IND_IRRI
		IRIS_313-9949_JAP_IRRI
		IRIS_313-9961_JAP_IRRI
		IRIS_313-9989_IND_IRRI
		W00025_IND_RGD
		W00039_IND_RGD
		W00040_IND_RGD
		W00052_IND_RGD
		W00053_IND_RGD
		W00054_IND_RGD
		W00055_IND_RGD
		W00056_IND_RGD
		W00057_IND_RGD
		W00058_IND_RGD
		W00059_IND_RGD
		W00060_IND_RGD
		W00061_IND_RGD
		W00062_IND_RGD
		W00063_IND_RGD
		W00065_IND_RGD
		W00066_IND_RGD
		W00067_IND_RGD
		W00068_IND_RGD
		W00069_IND_RGD
		W00070_IND_RGD
		W00071_IND_RGD
		W00072_IND_RGD
		W00073_IND_RGD
		W00074_IND_RGD
		W00075_IND_RGD
		W00076_IND_RGD
		W00077_IND_RGD
		W00078_IND_RGD
		W00079_IND_RGD
		W00080_IND_RGD
		W00081_IND_RGD
		W00082_IND_RGD
		W00084_IND_RGD
		W00085_IND_RGD
		W00086_IND_RGD
		W00087_IND_RGD
		W00089_IND_RGD
		W00090_IND_RGD
		W00091_IND_RGD
		W00092_IND_RGD
		W00093_IND_RGD
		W00094_IND_RGD
		W00095_IND_RGD
		W00096_IND_RGD
		W00097_IND_RGD
		W00098_IND_RGD
		W00099_IND_RGD
		W00101_IND_RGD
		W00102_IND_RGD
		W00103_IND_RGD
		W00104_IND_RGD
		W00105_IND_RGD
		W00106_IND_RGD
		W00108_IND_RGD
		W00109_IND_RGD
		W00110_IND_RGD
		W00112_IND_RGD
		W00113_IND_RGD
		W00114_IND_RGD
		W00116_IND_RGD
		W00117_IND_RGD
		W00119_IND_RGD
		W00121_IND_RGD
		W00123_IND_RGD
		W00124_IND_RGD
		W00125_IND_RGD
		W00126_IND_RGD
		W00127_IND_RGD
		W00128_IND_RGD
		W00129_IND_RGD
		W00130_IND_RGD
		W00131_IND_RGD
		W00134_IND_RGD
		W00136_IND_RGD
		W00137_IND_RGD
		W00138_IND_RGD
		W00139_IND_RGD
		W00140_IND_RGD
		W00141_IND_RGD
		W00143_IND_RGD
		W00144_IND_RGD
		W00145_IND_RGD
		W00146_IND_RGD
		W00147_IND_RGD
		W00148_IND_RGD
		W00149_IND_RGD
		W00150_IND_RGD
		W00151_IND_RGD
		W00152_IND_RGD
		W00153_IND_RGD
		W00155_IND_RGD
		W00156_IND_RGD
		W00157_IND_RGD
		W00159_IND_RGD
		W00160_IND_RGD
		W00161_IND_RGD
		W00162_IND_RGD
		W00163_IND_RGD
		W00164_IND_RGD
		W00165_IND_RGD
		W00166_IND_RGD
		W00168_IND_RGD
		W00169_IND_RGD
		W00171_IND_RGD
		W00172_IND_RGD
		W00174_IND_RGD
		W00175_IND_RGD
		W00179_IND_RGD
		W00181_IND_RGD
		W00183_IND_RGD
		W00184_IND_RGD
		W00186_IND_RGD
		W00187_IND_RGD
		W00188_IND_RGD
		W00189_IND_RGD
		W00190_IND_RGD
		W00191_IND_RGD
		W00192_IND_RGD
		W00193_IND_RGD
		W00194_IND_RGD
		W00196_IND_RGD
		W00197_IND_RGD
		W00198_IND_RGD
		W00199_IND_RGD
		W00201_IND_RGD
		W00204_IND_RGD
		W00205_IND_RGD
		W00206_IND_RGD
		W00207_IND_RGD
		W00208_IND_RGD
		W00209_IND_RGD
		W00210_IND_RGD
		W00211_IND_RGD
		W00212_IND_RGD
		W00213_IND_RGD
		W00214_IND_RGD
		W00215_IND_RGD
		W00216_IND_RGD
		W00217_IND_RGD
		W00218_IND_RGD
		W00219_IND_RGD
		W00220_IND_RGD
		W00222_IND_RGD
		W00224_IND_RGD
		W00225_IND_RGD
		W00226_IND_RGD
		W00227_IND_RGD
		W00228_IND_RGD
		W00229_IND_RGD
		W00231_IND_RGD
		W00232_IND_RGD
		W00233_IND_RGD
		W00234_IND_RGD
		W00235_IND_RGD
		W00236_IND_RGD
		W00238_IND_RGD
		W00239_IND_RGD
		W00240_IND_RGD
		W00241_IND_RGD
		W00242_IND_RGD
		W00243_IND_RGD
		W00244_IND_RGD
		W00245_IND_RGD
		W00246_IND_RGD
		W00247_IND_RGD
		W00248_IND_RGD
		W00250_IND_RGD
		W00251_IND_RGD
		W00252_JAP_RGD
		W00253_IND_RGD
		W00254_IND_RGD
		W00255_IND_RGD
		W00256_IND_RGD
		W00257_IND_RGD
		W00259_IND_RGD
		W00260_IND_RGD
		W00263_IND_RGD
		W00264_IND_RGD
		W00265_IND_RGD
		W00266_IND_RGD
		W00267_IND_RGD
		W00268_IND_RGD
		W00270_IND_RGD
		W00271_IND_RGD
		W00273_IND_RGD
		W00274_IND_RGD
		W00275_IND_RGD
		W00277_IND_RGD
		W00278_IND_RGD
		W00279_IND_RGD
		W00280_IND_RGD
		W00281_IND_RGD
		W00282_IND_RGD
		W00283_IND_RGD
		W00284_IND_RGD
		W00285_IND_RGD
		W00286_IND_RGD
		W00287_IND_RGD
		W00288_IND_RGD
		W00289_IND_RGD
		W00290_IND_RGD
		W00292_IND_RGD
		W00293_IND_RGD
		W00294_IND_RGD
		W00295_IND_RGD
		W00296_IND_RGD
		W00297_IND_RGD
		W00298_IND_RGD
		W00299_IND_RGD
		W00300_IND_RGD
		W00301_IND_RGD
		W00302_IND_RGD
		W00303_IND_RGD
		W00304_IND_RGD
		W00305_IND_RGD
		W00307_IND_RGD
		W00309_IND_RGD
		W00310_IND_RGD
		W00311_IND_RGD
		W00312_IND_RGD
		W00314_IND_RGD
		W00315_IND_RGD
		W00316_IND_RGD
		W00317_IND_RGD
		W00318_IND_RGD
		W00321_IND_RGD
		W00322_IND_RGD
		W00323_IND_RGD
		W00324_IND_RGD
		W00325_IND_RGD
		W00326_IND_RGD
		W00327_IND_RGD
		W00328_IND_RGD
		W00329_IND_RGD
		W00331_IND_RGD
		W00332_IND_RGD
		W00333_IND_RGD
		W00334_IND_RGD
		W00335_IND_RGD
		W00336_IND_RGD
		W00337_IND_RGD
		W00338_IND_RGD
		W00339_IND_RGD
		W00340_IND_RGD
		W00341_IND_RGD
		W00342_IND_RGD
		W00343_IND_RGD
		W00344_IND_RGD
		W00346_IND_RGD
		W00347_IND_RGD
		W00348_IND_RGD
		W00349_IND_RGD
		W00350_IND_RGD
		W00351_IND_RGD
		W00352_IND_RGD
		W00354_IND_RGD
		W00356_IND_RGD
	;
END;
BEGIN TREES;
	TRANSLATE
		1	IRIS_313-10010_IND_IRRI,
		2	IRIS_313-10014_JAP_IRRI,
		3	IRIS_313-10020_AUS_IRRI,
		4	IRIS_313-10025_ADM_IRRI,
		5	IRIS_313-10032_ARO_IRRI,
		6	IRIS_313-10034_IND_IRRI,
		7	IRIS_313-10046_IND_IRRI,
		8	IRIS_313-10047_IND_IRRI,
		9	IRIS_313-10054_IND_IRRI,
		10	IRIS_313-10061_JAP_IRRI,
		11	IRIS_313-10113_IND_IRRI,
		12	IRIS_313-10177_IND_IRRI,
		13	IRIS_313-10289_IND_IRRI,
		14	IRIS_313-10301_IND_IRRI,
		15	IRIS_313-10337_IND_IRRI,
		16	IRIS_313-10380_AUS_IRRI,
		17	IRIS_313-10397_IND_IRRI,
		18	IRIS_313-10484_IND_IRRI,
		19	IRIS_313-10516_IND_IRRI,
		20	IRIS_313-10572_IND_IRRI,
		21	IRIS_313-10573_IND_IRRI,
		22	IRIS_313-10585_ADM_IRRI,
		23	IRIS_313-10614_IND_IRRI,
		24	IRIS_313-10640_IND_IRRI,
		25	IRIS_313-10705_IND_IRRI,
		26	IRIS_313-10722_JAP_IRRI,
		27	IRIS_313-10723_IND_IRRI,
		28	IRIS_313-10725_IND_IRRI,
		29	IRIS_313-10726_IND_IRRI,
		30	IRIS_313-10733_IND_IRRI,
		31	IRIS_313-10738_ADM_IRRI,
		32	IRIS_313-10852_AUS_IRRI,
		33	IRIS_313-10870_JAP_IRRI,
		34	IRIS_313-10883_ADM_IRRI,
		35	IRIS_313-10955_IND_IRRI,
		36	IRIS_313-10969_AUS_IRRI,
		37	IRIS_313-11026_ARO_IRRI,
		38	IRIS_313-11052_AUS_IRRI,
		39	IRIS_313-11056_AUS_IRRI,
		40	IRIS_313-11058_AUS_IRRI,
		41	IRIS_313-11075_JAP_IRRI,
		42	IRIS_313-11092_ADM_IRRI,
		43	IRIS_313-11094_JAP_IRRI,
		44	IRIS_313-11120_IND_IRRI,
		45	IRIS_313-11121_JAP_IRRI,
		46	IRIS_313-11136_ADM_IRRI,
		47	IRIS_313-11141_IND_IRRI,
		48	IRIS_313-11149_IND_IRRI,
		49	IRIS_313-11157_IND_IRRI,
		50	IRIS_313-11162_IND_IRRI,
		51	IRIS_313-11189_ADM_IRRI,
		52	IRIS_313-11235_IND_IRRI,
		53	IRIS_313-11251_IND_IRRI,
		54	IRIS_313-11258_ARO_IRRI,
		55	IRIS_313-11280_IND_IRRI,
		56	IRIS_313-11289_ARO_IRRI,
		57	IRIS_313-11297_ADM_IRRI,
		58	IRIS_313-11298_AUS_IRRI,
		59	IRIS_313-11335_IND_IRRI,
		60	IRIS_313-11336_JAP_IRRI,
		61	IRIS_313-11404_IND_IRRI,
		62	IRIS_313-11411_IND_IRRI,
		63	IRIS_313-11425_ADM_IRRI,
		64	IRIS_313-11426_JAP_IRRI,
		65	IRIS_313-11428_JAP_IRRI,
		66	IRIS_313-11437_IND_IRRI,
		67	IRIS_313-11438_IND_IRRI,
		68	IRIS_313-11439_JAP_IRRI,
		69	IRIS_313-11510_IND_IRRI,
		70	IRIS_313-11565_IND_IRRI,
		71	IRIS_313-11574_JAP_IRRI,
		72	IRIS_313-11591_ADM_IRRI,
		73	IRIS_313-11623_JAP_IRRI,
		74	IRIS_313-11643_IND_IRRI,
		75	IRIS_313-11645_IND_IRRI,
		76	IRIS_313-11646_IND_IRRI,
		77	IRIS_313-11651_JAP_IRRI,
		78	IRIS_313-11652_JAP_IRRI,
		79	IRIS_313-11661_JAP_IRRI,
		80	IRIS_313-11665_IND_IRRI,
		81	IRIS_313-11668_IND_IRRI,
		82	IRIS_313-11673_JAP_IRRI,
		83	IRIS_313-11689_JAP_IRRI,
		84	IRIS_313-11698_ARO_IRRI,
		85	IRIS_313-11716_IND_IRRI,
		86	IRIS_313-11717_IND_IRRI,
		87	IRIS_313-11723_IND_IRRI,
		88	IRIS_313-11725_JAP_IRRI,
		89	IRIS_313-11728_IND_IRRI,
		90	IRIS_313-11736_JAP_IRRI,
		91	IRIS_313-11737_AUS_IRRI,
		92	IRIS_313-11740_IND_IRRI,
		93	IRIS_313-11744_IND_IRRI,
		94	IRIS_313-11748_IND_IRRI,
		95	IRIS_313-11755_JAP_IRRI,
		96	IRIS_313-11758_IND_IRRI,
		97	IRIS_313-11759_JAP_IRRI,
		98	IRIS_313-11765_ARO_IRRI,
		99	IRIS_313-11767_ADM_IRRI,
		100	IRIS_313-11779_IND_IRRI,
		101	IRIS_313-11783_IND_IRRI,
		102	IRIS_313-11787_IND_IRRI,
		103	IRIS_313-11790_JAP_IRRI,
		104	IRIS_313-11794_IND_IRRI,
		105	IRIS_313-11796_IND_IRRI,
		106	IRIS_313-11797_IND_IRRI,
		107	IRIS_313-11798_IND_IRRI,
		108	IRIS_313-11802_IND_IRRI,
		109	IRIS_313-11805_IND_IRRI,
		110	IRIS_313-11807_IND_IRRI,
		111	IRIS_313-11808_IND_IRRI,
		112	IRIS_313-11809_AUS_IRRI,
		113	IRIS_313-11812_IND_IRRI,
		114	IRIS_313-11814_IND_IRRI,
		115	IRIS_313-11817_IND_IRRI,
		116	IRIS_313-11819_IND_IRRI,
		117	IRIS_313-11830_IND_IRRI,
		118	IRIS_313-11932_IND_IRRI,
		119	IRIS_313-11938_IND_IRRI,
		120	IRIS_313-11940_IND_IRRI,
		121	IRIS_313-11971_JAP_IRRI,
		122	IRIS_313-11976_IND_IRRI,
		123	IRIS_313-11977_IND_IRRI,
		124	IRIS_313-11988_IND_IRRI,
		125	IRIS_313-11989_IND_IRRI,
		126	IRIS_313-12015_IND_IRRI,
		127	IRIS_313-12016_IND_IRRI,
		128	IRIS_313-12017_IND_IRRI,
		129	IRIS_313-12018_JAP_IRRI,
		130	IRIS_313-12060_JAP_IRRI,
		131	IRIS_313-12061_JAP_IRRI,
		132	IRIS_313-12074_ARO_IRRI,
		133	IRIS_313-12094_ARO_IRRI,
		134	IRIS_313-12118_IND_IRRI,
		135	IRIS_313-12130_IND_IRRI,
		136	IRIS_313-12138_IND_IRRI,
		137	IRIS_313-12141_AUS_IRRI,
		138	IRIS_313-12148_IND_IRRI,
		139	IRIS_313-12164_JAP_IRRI,
		140	IRIS_313-12220_IND_IRRI,
		141	IRIS_313-12289_JAP_IRRI,
		142	IRIS_313-12325_IND_IRRI,
		143	IRIS_313-12341_JAP_IRRI,
		144	IRIS_313-12349_JAP_IRRI,
		145	IRIS_313-8312_IND_IRRI,
		146	IRIS_313-8324_ADM_IRRI,
		147	IRIS_313-8326_ARO_IRRI,
		148	IRIS_313-8342_AUS_IRRI,
		149	IRIS_313-8390_AUS_IRRI,
		150	IRIS_313-8399_JAP_IRRI,
		151	IRIS_313-8493_IND_IRRI,
		152	IRIS_313-8571_IND_IRRI,
		153	IRIS_313-8669_JAP_IRRI,
		154	IRIS_313-8690_JAP_IRRI,
		155	IRIS_313-8745_JAP_IRRI,
		156	IRIS_313-8747_ARO_IRRI,
		157	IRIS_313-8765_ARO_IRRI,
		158	IRIS_313-8873_ADM_IRRI,
		159	IRIS_313-8890_JAP_IRRI,
		160	IRIS_313-8927_JAP_IRRI,
		161	IRIS_313-8930_IND_IRRI,
		162	IRIS_313-8996_IND_IRRI,
		163	IRIS_313-9039_IND_IRRI,
		164	IRIS_313-9101_ADM_IRRI,
		165	IRIS_313-9176_JAP_IRRI,
		166	IRIS_313-9193_JAP_IRRI,
		167	IRIS_313-9404_ADM_IRRI,
		168	IRIS_313-9409_IND_IRRI,
		169	IRIS_313-9464_ADM_IRRI,
		170	IRIS_313-9519_JAP_IRRI,
		171	IRIS_313-9523_JAP_IRRI,
		172	IRIS_313-9557_IND_IRRI,
		173	IRIS_313-9616_JAP_IRRI,
		174	IRIS_313-9648_ADM_IRRI,
		175	IRIS_313-9702_JAP_IRRI,
		176	IRIS_313-9742_JAP_IRRI,
		177	IRIS_313-9771_JAP_IRRI,
		178	IRIS_313-9774_JAP_IRRI,
		179	IRIS_313-9778_ADM_IRRI,
		180	IRIS_313-9782_JAP_IRRI,
		181	IRIS_313-9783_ADM_IRRI,
		182	IRIS_313-9795_IND_IRRI,
		183	IRIS_313-9813_JAP_IRRI,
		184	IRIS_313-9817_IND_IRRI,
		185	IRIS_313-9841_IND_IRRI,
		186	IRIS_313-9898_IND_IRRI,
		187	IRIS_313-9924_IND_IRRI,
		188	IRIS_313-9935_IND_IRRI,
		189	IRIS_313-9939_ADM_IRRI,
		190	IRIS_313-9940_IND_IRRI,
		191	IRIS_313-9949_JAP_IRRI,
		192	IRIS_313-9961_JAP_IRRI,
		193	IRIS_313-9989_IND_IRRI,
		194	W00025_IND_RGD,
		195	W00039_IND_RGD,
		196	W00040_IND_RGD,
		197	W00052_IND_RGD,
		198	W00053_IND_RGD,
		199	W00054_IND_RGD,
		200	W00055_IND_RGD,
		201	W00056_IND_RGD,
		202	W00057_IND_RGD,
		203	W00058_IND_RGD,
		204	W00059_IND_RGD,
		205	W00060_IND_RGD,
		206	W00061_IND_RGD,
		207	W00062_IND_RGD,
		208	W00063_IND_RGD,
		209	W00065_IND_RGD,
		210	W00066_IND_RGD,
		211	W00067_IND_RGD,
		212	W00068_IND_RGD,
		213	W00069_IND_RGD,
		214	W00070_IND_RGD,
		215	W00071_IND_RGD,
		216	W00072_IND_RGD,
		217	W00073_IND_RGD,
		218	W00074_IND_RGD,
		219	W00075_IND_RGD,
		220	W00076_IND_RGD,
		221	W00077_IND_RGD,
		222	W00078_IND_RGD,
		223	W00079_IND_RGD,
		224	W00080_IND_RGD,
		225	W00081_IND_RGD,
		226	W00082_IND_RGD,
		227	W00084_IND_RGD,
		228	W00085_IND_RGD,
		229	W00086_IND_RGD,
		230	W00087_IND_RGD,
		231	W00089_IND_RGD,
		232	W00090_IND_RGD,
		233	W00091_IND_RGD,
		234	W00092_IND_RGD,
		235	W00093_IND_RGD,
		236	W00094_IND_RGD,
		237	W00095_IND_RGD,
		238	W00096_IND_RGD,
		239	W00097_IND_RGD,
		240	W00098_IND_RGD,
		241	W00099_IND_RGD,
		242	W00101_IND_RGD,
		243	W00102_IND_RGD,
		244	W00103_IND_RGD,
		245	W00104_IND_RGD,
		246	W00105_IND_RGD,
		247	W00106_IND_RGD,
		248	W00108_IND_RGD,
		249	W00109_IND_RGD,
		250	W00110_IND_RGD,
		251	W00112_IND_RGD,
		252	W00113_IND_RGD,
		253	W00114_IND_RGD,
		254	W00116_IND_RGD,
		255	W00117_IND_RGD,
		256	W00119_IND_RGD,
		257	W00121_IND_RGD,
		258	W00123_IND_RGD,
		259	W00124_IND_RGD,
		260	W00125_IND_RGD,
		261	W00126_IND_RGD,
		262	W00127_IND_RGD,
		263	W00128_IND_RGD,
		264	W00129_IND_RGD,
		265	W00130_IND_RGD,
		266	W00131_IND_RGD,
		267	W00134_IND_RGD,
		268	W00136_IND_RGD,
		269	W00137_IND_RGD,
		270	W00138_IND_RGD,
		271	W00139_IND_RGD,
		272	W00140_IND_RGD,
		273	W00141_IND_RGD,
		274	W00143_IND_RGD,
		275	W00144_IND_RGD,
		276	W00145_IND_RGD,
		277	W00146_IND_RGD,
		278	W00147_IND_RGD,
		279	W00148_IND_RGD,
		280	W00149_IND_RGD,
		281	W00150_IND_RGD,
		282	W00151_IND_RGD,
		283	W00152_IND_RGD,
		284	W00153_IND_RGD,
		285	W00155_IND_RGD,
		286	W00156_IND_RGD,
		287	W00157_IND_RGD,
		288	W00159_IND_RGD,
		289	W00160_IND_RGD,
		290	W00161_IND_RGD,
		291	W00162_IND_RGD,
		292	W00163_IND_RGD,
		293	W00164_IND_RGD,
		294	W00165_IND_RGD,
		295	W00166_IND_RGD,
		296	W00168_IND_RGD,
		297	W00169_IND_RGD,
		298	W00171_IND_RGD,
		299	W00172_IND_RGD,
		300	W00174_IND_RGD,
		301	W00175_IND_RGD,
		302	W00179_IND_RGD,
		303	W00181_IND_RGD,
		304	W00183_IND_RGD,
		305	W00184_IND_RGD,
		306	W00186_IND_RGD,
		307	W00187_IND_RGD,
		308	W00188_IND_RGD,
		309	W00189_IND_RGD,
		310	W00190_IND_RGD,
		311	W00191_IND_RGD,
		312	W00192_IND_RGD,
		313	W00193_IND_RGD,
		314	W00194_IND_RGD,
		315	W00196_IND_RGD,
		316	W00197_IND_RGD,
		317	W00198_IND_RGD,
		318	W00199_IND_RGD,
		319	W00201_IND_RGD,
		320	W00204_IND_RGD,
		321	W00205_IND_RGD,
		322	W00206_IND_RGD,
		323	W00207_IND_RGD,
		324	W00208_IND_RGD,
		325	W00209_IND_RGD,
		326	W00210_IND_RGD,
		327	W00211_IND_RGD,
		328	W00212_IND_RGD,
		329	W00213_IND_RGD,
		330	W00214_IND_RGD,
		331	W00215_IND_RGD,
		332	W00216_IND_RGD,
		333	W00217_IND_RGD,
		334	W00218_IND_RGD,
		335	W00219_IND_RGD,
		336	W00220_IND_RGD,
		337	W00222_IND_RGD,
		338	W00224_IND_RGD,
		339	W00225_IND_RGD,
		340	W00226_IND_RGD,
		341	W00227_IND_RGD,
		342	W00228_IND_RGD,
		343	W00229_IND_RGD,
		344	W00231_IND_RGD,
		345	W00232_IND_RGD,
		346	W00233_IND_RGD,
		347	W00234_IND_RGD,
		348	W00235_IND_RGD,
		349	W00236_IND_RGD,
		350	W00238_IND_RGD,
		351	W00239_IND_RGD,
		352	W00240_IND_RGD,
		353	W00241_IND_RGD,
		354	W00242_IND_RGD,
		355	W00243_IND_RGD,
		356	W00244_IND_RGD,
		357	W00245_IND_RGD,
		358	W00246_IND_RGD,
		359	W00247_IND_RGD,
		360	W00248_IND_RGD,
		361	W00250_IND_RGD,
		362	W00251_IND_RGD,
		363	W00252_JAP_RGD,
		364	W00253_IND_RGD,
		365	W00254_IND_RGD,
		366	W00255_IND_RGD,
		367	W00256_IND_RGD,
		368	W00257_IND_RGD,
		369	W00259_IND_RGD,
		370	W00260_IND_RGD,
		371	W00263_IND_RGD,
		372	W00264_IND_RGD,
		373	W00265_IND_RGD,
		374	W00266_IND_RGD,
		375	W00267_IND_RGD,
		376	W00268_IND_RGD,
		377	W00270_IND_RGD,
		378	W00271_IND_RGD,
		379	W00273_IND_RGD,
		380	W00274_IND_RGD,
		381	W00275_IND_RGD,
		382	W00277_IND_RGD,
		383	W00278_IND_RGD,
		384	W00279_IND_RGD,
		385	W00280_IND_RGD,
		386	W00281_IND_RGD,
		387	W00282_IND_RGD,
		388	W00283_IND_RGD,
		389	W00284_IND_RGD,
		390	W00285_IND_RGD,
		391	W00286_IND_RGD,
		392	W00287_IND_RGD,
		393	W00288_IND_RGD,
		394	W00289_IND_RGD,
		395	W00290_IND_RGD,
		396	W00292_IND_RGD,
		397	W00293_IND_RGD,
		398	W00294_IND_RGD,
		399	W00295_IND_RGD,
		400	W00296_IND_RGD,
		401	W00297_IND_RGD,
		402	W00298_IND_RGD,
		403	W00299_IND_RGD,
		404	W00300_IND_RGD,
		405	W00301_IND_RGD,
		406	W00302_IND_RGD,
		407	W00303_IND_RGD,
		408	W00304_IND_RGD,
		409	W00305_IND_RGD,
		410	W00307_IND_RGD,
		411	W00309_IND_RGD,
		412	W00310_IND_RGD,
		413	W00311_IND_RGD,
		414	W00312_IND_RGD,
		415	W00314_IND_RGD,
		416	W00315_IND_RGD,
		417	W00316_IND_RGD,
		418	W00317_IND_RGD,
		419	W00318_IND_RGD,
		420	W00321_IND_RGD,
		421	W00322_IND_RGD,
		422	W00323_IND_RGD,
		423	W00324_IND_RGD,
		424	W00325_IND_RGD,
		425	W00326_IND_RGD,
		426	W00327_IND_RGD,
		427	W00328_IND_RGD,
		428	W00329_IND_RGD,
		429	W00331_IND_RGD,
		430	W00332_IND_RGD,
		431	W00333_IND_RGD,
		432	W00334_IND_RGD,
		433	W00335_IND_RGD,
		434	W00336_IND_RGD,
		435	W00337_IND_RGD,
		436	W00338_IND_RGD,
		437	W00339_IND_RGD,
		438	W00340_IND_RGD,
		439	W00341_IND_RGD,
		440	W00342_IND_RGD,
		441	W00343_IND_RGD,
		442	W00344_IND_RGD,
		443	W00346_IND_RGD,
		444	W00347_IND_RGD,
		445	W00348_IND_RGD,
		446	W00349_IND_RGD,
		447	W00350_IND_RGD,
		448	W00351_IND_RGD,
		449	W00352_IND_RGD,
		450	W00354_IND_RGD,
		451	W00356_IND_RGD,
	;
	TREE * UNTITLED = [&U]
((((203:25.17,((((((307:4.48,110:4.48):2.31,((23:3.67,(196:3.18,255:3.18):0.49):2.05,138:5.72):1.07):4.39,((302:4.14,(434:3.07,14:3.07):1.07):2.12,(((182:3.61,((127:2.13,20:2.13):1.03,44:3.16):0.44):0.54,((9:1.49,62:1.49):0.72,118:2.21):1.94):0.78,315:4.92):1.34):4.93):2.01,(((111:3.96,(194:3.75,179:3.75):0.21):0.46,99:4.42):1.99,(49:2.69,309:2.69):3.73):6.78):9.52,((((((87:1.03,1:1.03):1.28,(((3…
END;
