# Supplementary material for: riceExplorer: Uncovering the Hidden Potential of a National Genomic Resource Against a Global Database
Source: Front Plant Sci. 2022 Apr 29;13:781153. doi: 10.3389/fpls.2022.781153 (PMC9100803; doi:10.3389/fpls.2022.781153)
Supplement: Supplementary Table S4 — GO Slim information for annotated genes identified across NFV accessions (generated at: http://rice.uga.edu/downloads_gad.shtml; accessed 16/09/21). See Supplementary Table S4. [file Data_Sheet_1.zip › SI2/TableS2_41_GL.csv]

RAP	gene_name	gene_code	MSU	start	stop	annot
Os01g0197100	DWARF 2	D2	LOC_Os01g10040	5236623	5244011	cytoome P450, putative, expressed
Os01g0718300	DWARF 61	D61	LOC_Os01g52050	29927543	29931487	systemin receptor SR160 precursor, putative, expressed
Os02g0134200	STRESS_TOLERANCE AND GRAIN LENGTH	OsSGL	LOC_Os02g04130	1799733	1800811	DUF1645 domain containing protein, putative, expressed
Os02g0234200	FUWA	FUWA	LOC_Os02g13950	7594952	7599871	NHL repeat-containing protein, putative, expressed
Os02g0244100	GRAIN WIDTH 2	GW2	LOC_Os02g14720	8114961	8121925	expressed protein
Os02g0701300	GRAIN SIZE 2	GS2	LOC_Os02g47280	28863173	28866997	growth-regulating factor, putative, expressed
Os02g0747900	BRASSINOSTEROID UPREGULATED 1 1-LIKE1	OsBUL1	LOC_Os02g51320	31423943	31425239	helix-loop-helix DNA-binding domain containing protein, expressed
Os02g0787300	SMALL GRAIN 1	SMG1	LOC_Os02g54600	33442069	33443948	STE_MEK_ste7_MAP2K.5 - STE kinases include homologs to sterile 7, sterile 11 and sterile 20 from yeast, expressed
Os03g0171300	POSITIVE REGULATOR OF GRAIN LENGTH 1	PGL1	LOC_Os03g07510	3814371	3823216	expressed protein
Os03g0175800	BIG GRAIN 1	BG1	LOC_Os03g07920	4037983	4039509	expressed protein
Os03g0646900	GRAIN LENGTH 3	qGL3	LOC_Os03g44500	25042315	25051072	serine/threonine protein phosphatase, putative, expressed
Os03g0669100	Rice G Protein Alpha Subunit	RGB1	LOC_Os03g46640	26396243	26397459	deoxyuridine 5-triphosphate nucleotidohydrolase, putative, expressed
Os03g0733600	GROWTH-REGULATING FACTOR INTERACTING FACTOR 1	OsGIF1	LOC_Os03g52320	30045079	30048795	GRF-interacting factor 1, putative, expressed
Os04g0469800	DWARF 11	D11	LOC_Os04g39430	23467128	23471594	cytoome P450, putative, expressed
Os04g0573900	CYP704A3	CYP704A3	LOC_Os04g48460	28892561	28894834	cytoome P450, putative, expressed
Os05g0139100	ANTAGONIST OF PGL1	APG	LOC_Os05g04740	2246835	2248878	helix-loop-helix DNA-binding domain containing protein, expressed
Os05g0154700	SMALL AND ROUND GRAINS	SAR1	LOC_Os05g06280	3203330	3214116	ATKINESIN-13A/KINESIN-13A, putative, expressed
Os05g0158500	GRAIN SIZE 5	GS5	LOC_Os05g06660	3439210	3443769	OsSCP26 - Putative Serine Carboxypeptidase homologue, expressed
Os05g0187500	SEED WIDTH ON CHROMOSOME 5	qSW5	LOC_Os05g09520	5365122	5366701	IQ calmodulin-binding motif family protein, expressed
Os05g0207500	SHAGGY-LIKE KINASE 2	GSK2	LOC_Os05g11730	6657481	6661493	CGMC_GSK.7 - CGMC includes CDA, MAPK, GSK3, and CLKC kinases, expressed
Os05g0323800	ABC1-LIKE KINASE RELATED TO GRAIN SIZE AND WEIGHT	OsAGSW1	LOC_Os05g25840	15040797	15044759	ELMO/CED-12 family protein, putative, expressed
Os05g0333200	DWARF 1	D1	LOC_Os05g26890	15609844	15613483	G-protein alpha subunit, putative, expressed
Os05g0389000	SMALL ORGAN SIZE 1	SMOS1	LOC_Os05g32270	18812390	18817699	AP2 domain containing protein, expressed
Os06g0127800	DWARF AND LOW-TILLERING	DLT	LOC_Os06g03710	1465499	1468600	DELLA protein SLR1, putative, expressed
Os06g0154500	MITOGEN-ACTIVATED PROTEIN KINASE KINASE 6	OsMAPK6	LOC_Os06g06090	2806543	2813004	CGMC_MAPKCMGC_2_ERK.12 - CGMC includes CDA, MAPK, GSK3, and CLKC kinases, expressed
Os06g0226500	BRASSINOSTEROID UPREGULATED 1	BU1	LOC_Os06g12210	6556802	6557319	helix-loop-helix DNA-binding domain containing protein, expressed
Os06g0623700	THOUSAND-GRAIN WEIGHT	TGW6	LOC_Os06g41850	25093242	25094294	SMP-30/Gluconolaconase/LRE-like region containing protein, expressed
Os06g0650300	GRAIN WEIGHT 6a	GW6a	LOC_Os06g44100	26591905	26593464	HLS, putative, expressed
Os07g0505200	GRAIN LENGTH AND WEIGHT 7	GLW7	LOC_Os07g32170	19099675	19103294	OsSPL13 - SBP-box gene family member, expressed
Os07g0580500	BRASSINAZOLE-RESISTANT1	OsBZR1	LOC_Os07g39220	23483809	23485344	BES1/BZR1 homolog protein, putative, expressed
Os07g0603300	GRAIN LENGTH 7	GL7	LOC_Os07g41200	24664168	24669324	expressed protein
Os07g0603700	GRAIN LENGTH 3.2	GL3.2	LOC_Os07g41240	24713778	24715813	cytoome P450, putative, expressed
Os07g0616000	DENSE AND ERECT PANICLE 2	DEP2	LOC_Os07g42410	25381698	25389547	expressed protein
Os08g0174700	BRI1-ASSOCIATED RECEPTOR KINASE	OsBAK1	LOC_Os08g07760	4344171	4350502	BRASSINOSTEROID INSENSITIVE 1-associated receptor kinase 1 precursor, putative, expressed
Os08g0485500	REGULATOR OF AWN ELONGATION 2	RAE2	LOC_Os08g37890	23998787	24000227	expressed protein
Os08g0531600	GRAIN WIDTH 8	GW8	LOC_Os08g41940	26501167	26506218	OsSPL16 - SBP-box gene family member, expressed
Os08g0537800	Wide and Thick Grain 1	WTG1	LOC_Os08g42540	26882955	26887363	ubiquitin thioesterase otubain-like, putative, expressed
Os08g0562500	SLENDER GRAIN	SLG	LOC_Os08g44840	28162970	28165431	transferase family protein, putative, expressed
Os09g0441900	DENSE AND ERECT PANICLE 1	DEP1	LOC_Os09g26999	16411151	16415862	keratin-associated protein 5-4, putative, expressed
Os09g0459200	SHORT GRAIN 1	SG1	LOC_Os09g28520	17350765	17352566	expressed protein
Os11g0247300	SMALL AND ROUND SEED 5	SRS5	LOC_Os11g14220	7960506	7963390	tubulin/FtsZ domain containing protein, putative, expressed
