# Supplementary material for: riceExplorer: Uncovering the Hidden Potential of a National Genomic Resource Against a Global Database
Source: Front Plant Sci. 2022 Apr 29;13:781153. doi: 10.3389/fpls.2022.781153 (PMC9100803; doi:10.3389/fpls.2022.781153)
Supplement: Supplementary Table S4 — GO Slim information for annotated genes identified across NFV accessions (generated at: http://rice.uga.edu/downloads_gad.shtml; accessed 16/09/21). See Supplementary Table S4. [file Data_Sheet_1.zip › SI2/TableS4_go_slim_nfvs_unq.csv]

Model	Putative Function	GOSlim ID	GO Name	Type
LOC_Os01g19694.1	Homeobox domain containing protein, expressed	GO:0003677	DNA binding	F
LOC_Os01g19694.1	Homeobox domain containing protein, expressed	GO:0005634	nucleus	C
LOC_Os01g19694.1	Homeobox domain containing protein, expressed	GO:0005515	protein binding	F
LOC_Os01g19694.1	Homeobox domain containing protein, expressed	GO:0009058	biosynthetic process	P
LOC_Os01g19694.1	Homeobox domain containing protein, expressed	GO:0006139	nucleobase, nucleoside, nucleotide and nucleic acid metabolic process	P
LOC_Os01g19694.1	Homeobox domain containing protein, expressed	GO:0007275	multicellular organismal development	P
LOC_Os01g19694.1	Homeobox domain containing protein, expressed	GO:0003700	sequence-specific DNA binding transcription factor activity	F
LOC_Os01g22570.1	glycerol-3-phosphate acyltransferase, putative, expressed	GO:0008152	metabolic process	P
LOC_Os01g22570.1	glycerol-3-phosphate acyltransferase, putative, expressed	GO:0016740	transferase activity	F
LOC_Os01g48540.1	glyoxal oxidase-related, putative, expressed	GO:0003674	molecular_function	F
LOC_Os01g48540.1	glyoxal oxidase-related, putative, expressed	GO:0008150	biological_process	P
LOC_Os01g51780.1	auxin efflux carrier component, putative, expressed	GO:0009653	anatomical structure morphogenesis	P
LOC_Os01g51780.1	auxin efflux carrier component, putative, expressed	GO:0007275	multicellular organismal development	P
LOC_Os01g51780.1	auxin efflux carrier component, putative, expressed	GO:0040007	growth	P
LOC_Os01g51780.1	auxin efflux carrier component, putative, expressed	GO:0006810	transport	P
LOC_Os01g51780.1	auxin efflux carrier component, putative, expressed	GO:0009987	cellular process	P
LOC_Os01g51780.1	auxin efflux carrier component, putative, expressed	GO:0016043	cellular component organization	P
LOC_Os01g51780.1	auxin efflux carrier component, putative, expressed	GO:0030154	cell differentiation	P
LOC_Os01g51780.1	auxin efflux carrier component, putative, expressed	GO:0009628	response to abiotic stimulus	P
LOC_Os01g51780.1	auxin efflux carrier component, putative, expressed	GO:0016049	cell growth	P
LOC_Os01g51780.1	auxin efflux carrier component, putative, expressed	GO:0009606	tropism	P
LOC_Os01g51780.1	auxin efflux carrier component, putative, expressed	GO:0016020	membrane	C
LOC_Os01g51780.1	auxin efflux carrier component, putative, expressed	GO:0005886	plasma membrane	C
LOC_Os01g51780.1	auxin efflux carrier component, putative, expressed	GO:0005215	transporter activity	F
LOC_Os01g51780.1	auxin efflux carrier component, putative, expressed	GO:0005623	cell	C
LOC_Os01g52190.1	aspartic proteinase nepenthesin precursor, putative, expressed	GO:0016020	membrane	C
LOC_Os01g52190.1	aspartic proteinase nepenthesin precursor, putative, expressed	GO:0005618	cell wall	C
LOC_Os01g52190.1	aspartic proteinase nepenthesin precursor, putative, expressed	GO:0019538	protein metabolic process	P
LOC_Os01g52190.1	aspartic proteinase nepenthesin precursor, putative, expressed	GO:0008152	metabolic process	P
LOC_Os01g52190.1	aspartic proteinase nepenthesin precursor, putative, expressed	GO:0009628	response to abiotic stimulus	P
LOC_Os01g52190.1	aspartic proteinase nepenthesin precursor, putative, expressed	GO:0016787	hydrolase activity	F
LOC_Os01g54550.1	HSF-type DNA-binding domain containing protein, expressed	GO:0003677	DNA binding	F
LOC_Os01g54550.1	HSF-type DNA-binding domain containing protein, expressed	GO:0005634	nucleus	C
LOC_Os01g54550.1	HSF-type DNA-binding domain containing protein, expressed	GO:0008150	biological_process	P
LOC_Os01g54550.1	HSF-type DNA-binding domain containing protein, expressed	GO:0009058	biosynthetic process	P
LOC_Os01g54550.1	HSF-type DNA-binding domain containing protein, expressed	GO:0006139	nucleobase, nucleoside, nucleotide and nucleic acid metabolic process	P
LOC_Os01g54550.1	HSF-type DNA-binding domain containing protein, expressed	GO:0003700	sequence-specific DNA binding transcription factor activity	F
LOC_Os01g55530.1	AP003256-AK101847 - NBS/LRR genes that are S-rich,divergent TIR, divergent NBS, expressed	GO:0007165	signal transduction	P
LOC_Os01g55530.1	AP003256-AK101847 - NBS/LRR genes that are S-rich,divergent TIR, divergent NBS, expressed	GO:0008152	metabolic process	P
LOC_Os01g55530.1	AP003256-AK101847 - NBS/LRR genes that are S-rich,divergent TIR, divergent NBS, expressed	GO:0000166	nucleotide binding	F
LOC_Os01g55530.1	AP003256-AK101847 - NBS/LRR genes that are S-rich,divergent TIR, divergent NBS, expressed	GO:0004872	receptor activity	F
LOC_Os01g55530.1	AP003256-AK101847 - NBS/LRR genes that are S-rich,divergent TIR, divergent NBS, expressed	GO:0004871	signal transducer activity	F
LOC_Os01g55530.1	AP003256-AK101847 - NBS/LRR genes that are S-rich,divergent TIR, divergent NBS, expressed	GO:0016787	hydrolase activity	F
LOC_Os01g55530.1	AP003256-AK101847 - NBS/LRR genes that are S-rich,divergent TIR, divergent NBS, expressed	GO:0005886	plasma membrane	C
LOC_Os01g55530.1	AP003256-AK101847 - NBS/LRR genes that are S-rich,divergent TIR, divergent NBS, expressed	GO:0006950	response to stress	P
LOC_Os01g55570.1	expressed protein	GO:0003674	molecular_function	F
LOC_Os01g55570.1	expressed protein	GO:0016020	membrane	C
LOC_Os01g55570.1	expressed protein	GO:0009536	plastid	C
LOC_Os01g55570.1	expressed protein	GO:0009579	thylakoid	C
LOC_Os01g55570.1	expressed protein	GO:0008150	biological_process	P
LOC_Os01g55690.1	glutelin, putative, expressed	GO:0005623	cell	C
LOC_Os01g55690.1	glutelin, putative, expressed	GO:0003674	molecular_function	F
LOC_Os01g55690.1	glutelin, putative, expressed	GO:0009791	post-embryonic development	P
LOC_Os01g55690.1	glutelin, putative, expressed	GO:0000003	reproduction	P
LOC_Os01g55690.1	glutelin, putative, expressed	GO:0009719	response to endogenous stimulus	P
LOC_Os01g55690.1	glutelin, putative, expressed	GO:0009987	cellular process	P
LOC_Os01g59160.1	UBA/TS-N domain containing protein, expressed	GO:0005623	cell	C
LOC_Os01g59160.1	UBA/TS-N domain containing protein, expressed	GO:0003674	molecular_function	F
LOC_Os01g59160.1	UBA/TS-N domain containing protein, expressed	GO:0008150	biological_process	P
LOC_Os02g02570.1	autophagy protein 5, putative, expressed	GO:0006950	response to stress	P
LOC_Os02g02570.1	autophagy protein 5, putative, expressed	GO:0009607	response to biotic stimulus	P
LOC_Os02g02570.1	autophagy protein 5, putative, expressed	GO:0006810	transport	P
LOC_Os02g02570.1	autophagy protein 5, putative, expressed	GO:0009991	response to extracellular stimulus	P
LOC_Os02g02570.1	autophagy protein 5, putative, expressed	GO:0007275	multicellular organismal development	P
LOC_Os02g02570.1	autophagy protein 5, putative, expressed	GO:0009056	catabolic process	P
LOC_Os02g02570.1	autophagy protein 5, putative, expressed	GO:0009987	cellular process	P
LOC_Os02g02570.1	autophagy protein 5, putative, expressed	GO:0005215	transporter activity	F
LOC_Os02g12440.1	receptor kinase, putative, expressed	GO:0007165	signal transduction	P
LOC_Os02g12440.1	receptor kinase, putative, expressed	GO:0016301	kinase activity	F
LOC_Os02g12440.1	receptor kinase, putative, expressed	GO:0000166	nucleotide binding	F
LOC_Os02g12440.1	receptor kinase, putative, expressed	GO:0006464	protein modification process	P
LOC_Os02g12440.1	receptor kinase, putative, expressed	GO:0005886	plasma membrane	C
LOC_Os02g33630.1	WD domain, G-beta repeat domain containing protein, expressed	GO:0007165	signal transduction	P
LOC_Os02g33630.1	WD domain, G-beta repeat domain containing protein, expressed	GO:0005622	intracellular	C
LOC_Os02g33630.1	WD domain, G-beta repeat domain containing protein, expressed	GO:0005886	plasma membrane	C
LOC_Os02g33630.1	WD domain, G-beta repeat domain containing protein, expressed	GO:0004871	signal transducer activity	F
LOC_Os02g37880.1	cyclin G-associated kinase, putative, expressed	GO:0005575	cellular_component	C
LOC_Os02g37880.1	cyclin G-associated kinase, putative, expressed	GO:0016301	kinase activity	F
LOC_Os02g37880.1	cyclin G-associated kinase, putative, expressed	GO:0000166	nucleotide binding	F
LOC_Os02g37880.1	cyclin G-associated kinase, putative, expressed	GO:0006464	protein modification process	P
LOC_Os02g41840.1	DUF584 domain containing protein, putative, expressed	GO:0003674	molecular_function	F
LOC_Os02g41840.1	DUF584 domain containing protein, putative, expressed	GO:0005575	cellular_component	C
LOC_Os02g41840.1	DUF584 domain containing protein, putative, expressed	GO:0005515	protein binding	F
LOC_Os02g41840.1	DUF584 domain containing protein, putative, expressed	GO:0008150	biological_process	P
LOC_Os02g48300.1	OsFBX60 - F-box domain containing protein, expressed	GO:0003674	molecular_function	F
LOC_Os02g48300.1	OsFBX60 - F-box domain containing protein, expressed	GO:0005575	cellular_component	C
LOC_Os02g48300.1	OsFBX60 - F-box domain containing protein, expressed	GO:0008150	biological_process	P
LOC_Os02g48590.1	expressed protein	GO:0005575	cellular_component	C
LOC_Os02g48590.1	expressed protein	GO:0008150	biological_process	P
LOC_Os02g49840.1	OsMADS57 - MADS-box family gene with MIKCc type-box, expressed	GO:0005515	protein binding	F
LOC_Os02g49840.1	OsMADS57 - MADS-box family gene with MIKCc type-box, expressed	GO:0009791	post-embryonic development	P
LOC_Os02g49840.1	OsMADS57 - MADS-box family gene with MIKCc type-box, expressed	GO:0009987	cellular process	P
LOC_Os02g49840.1	OsMADS57 - MADS-box family gene with MIKCc type-box, expressed	GO:0009058	biosynthetic process	P
LOC_Os02g49840.1	OsMADS57 - MADS-box family gene with MIKCc type-box, expressed	GO:0006139	nucleobase, nucleoside, nucleotide and nucleic acid metabolic process	P
LOC_Os02g49840.1	OsMADS57 - MADS-box family gene with MIKCc type-box, expressed	GO:0003700	sequence-specific DNA binding transcription factor activity	F
LOC_Os02g53690.1	growth regulating factor protein, putative, expressed	GO:0005634	nucleus	C
LOC_Os02g53690.1	growth regulating factor protein, putative, expressed	GO:0007275	multicellular organismal development	P
LOC_Os03g01150.1	palmitoyl-protein thioesterase 1 precursor, putative, expressed	GO:0006464	protein modification process	P
LOC_Os03g01150.1	palmitoyl-protein thioesterase 1 precursor, putative, expressed	GO:0008152	metabolic process	P
LOC_Os03g01150.1	palmitoyl-protein thioesterase 1 precursor, putative, expressed	GO:0016787	hydrolase activity	F
LOC_Os03g01150.1	palmitoyl-protein thioesterase 1 precursor, putative, expressed	GO:0005829	cytosol	C
LOC_Os03g01150.1	palmitoyl-protein thioesterase 1 precursor, putative, expressed	GO:0005773	vacuole	C
LOC_Os03g09310.1	frigida, putative, expressed	GO:0005575	cellular_component	C
LOC_Os03g09310.1	frigida, putative, expressed	GO:0005515	protein binding	F
LOC_Os03g19570.1	fip1 motif family protein, expressed	GO:0003674	molecular_function	F
LOC_Os03g19570.1	fip1 motif family protein, expressed	GO:0005575	cellular_component	C
LOC_Os03g19570.1	fip1 motif family protein, expressed	GO:0008150	biological_process	P
LOC_Os03g20300.2	glucose-6-phosphate 1-dehydrogenase, chloroplast precursor, putative, expressed	GO:0005975	carbohydrate metabolic process	P
LOC_Os03g20300.2	glucose-6-phosphate 1-dehydrogenase, chloroplast precursor, putative, expressed	GO:0009987	cellular process	P
LOC_Os03g20300.2	glucose-6-phosphate 1-dehydrogenase, chloroplast precursor, putative, expressed	GO:0008152	metabolic process	P
LOC_Os03g20300.2	glucose-6-phosphate 1-dehydrogenase, chloroplast precursor, putative, expressed	GO:0003824	catalytic activity	F
LOC_Os03g20300.2	glucose-6-phosphate 1-dehydrogenase, chloroplast precursor, putative, expressed	GO:0009536	plastid	C
LOC_Os03g20430.1	histone-lysine N-methyltransferase, H3 lysine-9 specific SUVH8, putative, expressed	GO:0016043	cellular component organization	P
LOC_Os03g20430.1	histone-lysine N-methyltransferase, H3 lysine-9 specific SUVH8, putative, expressed	GO:0006464	protein modification process	P
LOC_Os03g20430.1	histone-lysine N-methyltransferase, H3 lysine-9 specific SUVH8, putative, expressed	GO:0040029	regulation of gene expression, epigenetic	P
LOC_Os03g20430.1	histone-lysine N-methyltransferase, H3 lysine-9 specific SUVH8, putative, expressed	GO:0005634	nucleus	C
LOC_Os03g20430.1	histone-lysine N-methyltransferase, H3 lysine-9 specific SUVH8, putative, expressed	GO:0016740	transferase activity	F
LOC_Os03g20430.1	histone-lysine N-methyltransferase, H3 lysine-9 specific SUVH8, putative, expressed	GO:0005622	intracellular	C
LOC_Os03g38610.1	OsMADS87 - MADS-box family gene with M-gamma type-box, expressed	GO:0003677	DNA binding	F
LOC_Os03g38610.1	OsMADS87 - MADS-box family gene with M-gamma type-box, expressed	GO:0005634	nucleus	C
LOC_Os03g38610.1	OsMADS87 - MADS-box family gene with M-gamma type-box, expressed	GO:0005515	protein binding	F
LOC_Os03g38610.1	OsMADS87 - MADS-box family gene with M-gamma type-box, expressed	GO:0009058	biosynthetic process	P
LOC_Os03g38610.1	OsMADS87 - MADS-box family gene with M-gamma type-box, expressed	GO:0006139	nucleobase, nucleoside, nucleotide and nucleic acid metabolic process	P
LOC_Os03g38610.1	OsMADS87 - MADS-box family gene with M-gamma type-box, expressed	GO:0003700	sequence-specific DNA binding transcription factor activity	F
LOC_Os03g38980.1	tRNA synthetases class II domain containing protein, expressed	GO:0006139	nucleobase, nucleoside, nucleotide and nucleic acid metabolic process	P
LOC_Os03g38980.1	tRNA synthetases class II domain containing protein, expressed	GO:0006412	translation	P
LOC_Os03g38980.1	tRNA synthetases class II domain containing protein, expressed	GO:0008152	metabolic process	P
LOC_Os03g38980.1	tRNA synthetases class II domain containing protein, expressed	GO:0000166	nucleotide binding	F
LOC_Os03g38980.1	tRNA synthetases class II domain containing protein, expressed	GO:0005575	cellular_component	C
LOC_Os03g38980.1	tRNA synthetases class II domain containing protein, expressed	GO:0005829	cytosol	C
LOC_Os03g38980.1	tRNA synthetases class II domain containing protein, expressed	GO:0003824	catalytic activity	F
LOC_Os03g39650.1	cytochrome P450, putative, expressed	GO:0003674	molecular_function	F
LOC_Os03g39650.1	cytochrome P450, putative, expressed	GO:0005488	binding	F
LOC_Os03g39650.1	cytochrome P450, putative, expressed	GO:0006950	response to stress	P
LOC_Os03g39650.1	cytochrome P450, putative, expressed	GO:0009628	response to abiotic stimulus	P
LOC_Os03g39650.1	cytochrome P450, putative, expressed	GO:0003824	catalytic activity	F
LOC_Os03g39650.1	cytochrome P450, putative, expressed	GO:0008152	metabolic process	P
LOC_Os03g39650.1	cytochrome P450, putative, expressed	GO:0019825	oxygen binding	F
LOC_Os03g39710.1	transporter family protein, putative, expressed	GO:0006810	transport	P
LOC_Os03g39710.1	transporter family protein, putative, expressed	GO:0016020	membrane	C
LOC_Os03g39710.1	transporter family protein, putative, expressed	GO:0009987	cellular process	P
LOC_Os03g39710.1	transporter family protein, putative, expressed	GO:0005634	nucleus	C
LOC_Os03g39710.1	transporter family protein, putative, expressed	GO:0005575	cellular_component	C
LOC_Os03g39710.1	transporter family protein, putative, expressed	GO:0005215	transporter activity	F
LOC_Os03g39710.1	transporter family protein, putative, expressed	GO:0005773	vacuole	C
LOC_Os03g39710.1	transporter family protein, putative, expressed	GO:0005886	plasma membrane	C
LOC_Os03g39820.1	expressed protein	GO:0003674	molecular_function	F
LOC_Os03g39820.1	expressed protein	GO:0008150	biological_process	P
LOC_Os03g44260.1	expressed protein	GO:0005618	cell wall	C
LOC_Os03g44260.1	expressed protein	GO:0016020	membrane	C
LOC_Os03g59120.1	pheophorbide a oxygenase, chloroplast precursor, putative, expressed	GO:0003674	molecular_function	F
LOC_Os03g59120.1	pheophorbide a oxygenase, chloroplast precursor, putative, expressed	GO:0005488	binding	F
LOC_Os03g59120.1	pheophorbide a oxygenase, chloroplast precursor, putative, expressed	GO:0003824	catalytic activity	F
LOC_Os03g59120.1	pheophorbide a oxygenase, chloroplast precursor, putative, expressed	GO:0009536	plastid	C
LOC_Os03g59120.1	pheophorbide a oxygenase, chloroplast precursor, putative, expressed	GO:0008152	metabolic process	P
LOC_Os04g01520.1	expressed protein	GO:0003674	molecular_function	F
LOC_Os04g01520.1	expressed protein	GO:0005575	cellular_component	C
LOC_Os04g01520.1	expressed protein	GO:0006810	transport	P
LOC_Os04g01520.1	expressed protein	GO:0009987	cellular process	P
LOC_Os04g35540.1	amino acid permease family protein, putative, expressed	GO:0016020	membrane	C
LOC_Os04g35540.1	amino acid permease family protein, putative, expressed	GO:0006810	transport	P
LOC_Os04g35540.1	amino acid permease family protein, putative, expressed	GO:0005215	transporter activity	F
LOC_Os04g35540.1	amino acid permease family protein, putative, expressed	GO:0009987	cellular process	P
LOC_Os04g36800.1	3-oxoacyl-synthase, putative, expressed	GO:0016020	membrane	C
LOC_Os04g36800.1	3-oxoacyl-synthase, putative, expressed	GO:0008152	metabolic process	P
LOC_Os04g36800.1	3-oxoacyl-synthase, putative, expressed	GO:0003824	catalytic activity	F
LOC_Os04g36800.1	3-oxoacyl-synthase, putative, expressed	GO:0009790	embryo development	P
LOC_Os04g36800.1	3-oxoacyl-synthase, putative, expressed	GO:0016740	transferase activity	F
LOC_Os04g36800.1	3-oxoacyl-synthase, putative, expressed	GO:0009536	plastid	C
LOC_Os04g36800.1	3-oxoacyl-synthase, putative, expressed	GO:0016043	cellular component organization	P
LOC_Os04g36800.1	3-oxoacyl-synthase, putative, expressed	GO:0009987	cellular process	P
LOC_Os04g39300.1	heavy metal transport/detoxification protein, putative, expressed	GO:0005488	binding	F
LOC_Os04g39300.1	heavy metal transport/detoxification protein, putative, expressed	GO:0005739	mitochondrion	C
LOC_Os04g39430.1	cytochrome P450, putative, expressed	GO:0016043	cellular component organization	P
LOC_Os04g39430.1	cytochrome P450, putative, expressed	GO:0009653	anatomical structure morphogenesis	P
LOC_Os04g39430.1	cytochrome P450, putative, expressed	GO:0016049	cell growth	P
LOC_Os04g39430.1	cytochrome P450, putative, expressed	GO:0005783	endoplasmic reticulum	C
LOC_Os04g39430.1	cytochrome P450, putative, expressed	GO:0009719	response to endogenous stimulus	P
LOC_Os04g39430.1	cytochrome P450, putative, expressed	GO:0009058	biosynthetic process	P
LOC_Os04g39430.1	cytochrome P450, putative, expressed	GO:0006629	lipid metabolic process	P
LOC_Os04g39430.1	cytochrome P450, putative, expressed	GO:0008152	metabolic process	P
LOC_Os04g39430.1	cytochrome P450, putative, expressed	GO:0007165	signal transduction	P
LOC_Os04g39430.1	cytochrome P450, putative, expressed	GO:0003824	catalytic activity	F
LOC_Os04g39430.1	cytochrome P450, putative, expressed	GO:0007275	multicellular organismal development	P
LOC_Os04g49940.1	expressed protein	GO:0019538	protein metabolic process	P
LOC_Os04g49940.1	expressed protein	GO:0009987	cellular process	P
LOC_Os04g49940.1	expressed protein	GO:0005515	protein binding	F
LOC_Os04g49940.1	expressed protein	GO:0009536	plastid	C
LOC_Os04g50120.1	zinc-binding protein, putative, expressed	GO:0005488	binding	F
LOC_Os04g54002.1	serine/threonine-protein kinase receptor precursor, putative, expressed	GO:0008152	metabolic process	P
LOC_Os04g54002.1	serine/threonine-protein kinase receptor precursor, putative, expressed	GO:0009987	cellular process	P
LOC_Os04g54002.1	serine/threonine-protein kinase receptor precursor, putative, expressed	GO:0000166	nucleotide binding	F
LOC_Os04g54002.1	serine/threonine-protein kinase receptor precursor, putative, expressed	GO:0030246	carbohydrate binding	F
LOC_Os04g54002.1	serine/threonine-protein kinase receptor precursor, putative, expressed	GO:0016301	kinase activity	F
LOC_Os04g54002.1	serine/threonine-protein kinase receptor precursor, putative, expressed	GO:0006464	protein modification process	P
LOC_Os04g54002.1	serine/threonine-protein kinase receptor precursor, putative, expressed	GO:0005886	plasma membrane	C
LOC_Os04g55110.1	expressed protein	GO:0003674	molecular_function	F
LOC_Os04g55110.1	expressed protein	GO:0005575	cellular_component	C
LOC_Os04g55110.1	expressed protein	GO:0008150	biological_process	P
LOC_Os04g57370.1	acyl-protein thioesterase, putative, expressed	GO:0005623	cell	C
LOC_Os04g57370.1	acyl-protein thioesterase, putative, expressed	GO:0006950	response to stress	P
LOC_Os04g57370.1	acyl-protein thioesterase, putative, expressed	GO:0009607	response to biotic stimulus	P
LOC_Os04g57370.1	acyl-protein thioesterase, putative, expressed	GO:0008152	metabolic process	P
LOC_Os04g57370.1	acyl-protein thioesterase, putative, expressed	GO:0016787	hydrolase activity	F
LOC_Os04g57370.1	acyl-protein thioesterase, putative, expressed	GO:0008219	cell death	P
LOC_Os05g14170.1	expressed protein	GO:0016020	membrane	C
LOC_Os05g14170.1	expressed protein	GO:0005773	vacuole	C
LOC_Os05g14170.1	expressed protein	GO:0005783	endoplasmic reticulum	C
LOC_Os05g14170.1	expressed protein	GO:0008152	metabolic process	P
LOC_Os05g14170.1	expressed protein	GO:0003824	catalytic activity	F
LOC_Os05g14170.1	expressed protein	GO:0005886	plasma membrane	C
LOC_Os05g15180.1	expressed protein	GO:0005515	protein binding	F
LOC_Os05g15180.1	expressed protein	GO:0016043	cellular component organization	P
LOC_Os05g15180.1	expressed protein	GO:0009987	cellular process	P
LOC_Os05g15180.1	expressed protein	GO:0005856	cytoskeleton	C
LOC_Os05g24650.1	DUF567 domain containing protein, putative, expressed	GO:0003674	molecular_function	F
LOC_Os05g24650.1	DUF567 domain containing protein, putative, expressed	GO:0005575	cellular_component	C
LOC_Os05g24650.1	DUF567 domain containing protein, putative, expressed	GO:0008150	biological_process	P
LOC_Os05g45870.1	OsFBL25 - F-box domain and LRR containing protein, expressed	GO:0003674	molecular_function	F
LOC_Os05g45870.1	OsFBL25 - F-box domain and LRR containing protein, expressed	GO:0005575	cellular_component	C
LOC_Os05g45870.1	OsFBL25 - F-box domain and LRR containing protein, expressed	GO:0008150	biological_process	P
LOC_Os05g45930.1	IQ calmodulin-binding motif family protein, putative, expressed	GO:0005829	cytosol	C
LOC_Os05g45930.1	IQ calmodulin-binding motif family protein, putative, expressed	GO:0005515	protein binding	F
LOC_Os05g45930.1	IQ calmodulin-binding motif family protein, putative, expressed	GO:0008150	biological_process	P
LOC_Os05g45930.1	IQ calmodulin-binding motif family protein, putative, expressed	GO:0005886	plasma membrane	C
LOC_Os06g05060.1	ELF3 protein, putative, expressed	GO:0008150	biological_process	P
LOC_Os06g05060.1	ELF3 protein, putative, expressed	GO:0009719	response to endogenous stimulus	P
LOC_Os06g05060.1	ELF3 protein, putative, expressed	GO:0016043	cellular component organization	P
LOC_Os06g05060.1	ELF3 protein, putative, expressed	GO:0009653	anatomical structure morphogenesis	P
LOC_Os06g05060.1	ELF3 protein, putative, expressed	GO:0016049	cell growth	P
LOC_Os06g05060.1	ELF3 protein, putative, expressed	GO:0005634	nucleus	C
LOC_Os06g05060.1	ELF3 protein, putative, expressed	GO:0009058	biosynthetic process	P
LOC_Os06g05060.1	ELF3 protein, putative, expressed	GO:0006139	nucleobase, nucleoside, nucleotide and nucleic acid metabolic process	P
LOC_Os06g05060.1	ELF3 protein, putative, expressed	GO:0006950	response to stress	P
LOC_Os06g05060.1	ELF3 protein, putative, expressed	GO:0009628	response to abiotic stimulus	P
LOC_Os06g05060.1	ELF3 protein, putative, expressed	GO:0009908	flower development	P
LOC_Os06g05060.1	ELF3 protein, putative, expressed	GO:0009605	response to external stimulus	P
LOC_Os06g05060.1	ELF3 protein, putative, expressed	GO:0000003	reproduction	P
LOC_Os06g05060.1	ELF3 protein, putative, expressed	GO:0009791	post-embryonic development	P
LOC_Os06g05060.1	ELF3 protein, putative, expressed	GO:0007165	signal transduction	P
LOC_Os06g05060.1	ELF3 protein, putative, expressed	GO:0005515	protein binding	F
LOC_Os06g05060.1	ELF3 protein, putative, expressed	GO:0009987	cellular process	P
LOC_Os06g05060.1	ELF3 protein, putative, expressed	GO:0003700	sequence-specific DNA binding transcription factor activity	F
LOC_Os06g06810.1	OsSub49 - Putative Subtilisin homologue, expressed	GO:0006950	response to stress	P
LOC_Os06g06810.1	OsSub49 - Putative Subtilisin homologue, expressed	GO:0009628	response to abiotic stimulus	P
LOC_Os06g06810.1	OsSub49 - Putative Subtilisin homologue, expressed	GO:0016787	hydrolase activity	F
LOC_Os06g06810.1	OsSub49 - Putative Subtilisin homologue, expressed	GO:0005783	endoplasmic reticulum	C
LOC_Os06g06810.1	OsSub49 - Putative Subtilisin homologue, expressed	GO:0019538	protein metabolic process	P
LOC_Os06g06810.1	OsSub49 - Putative Subtilisin homologue, expressed	GO:0005794	Golgi apparatus	C
LOC_Os06g06810.1	OsSub49 - Putative Subtilisin homologue, expressed	GO:0006629	lipid metabolic process	P
LOC_Os06g35030.3	RNA recognition motif containing protein, putative, expressed	GO:0003723	RNA binding	F
LOC_Os06g35030.3	RNA recognition motif containing protein, putative, expressed	GO:0000166	nucleotide binding	F
LOC_Os06g35030.3	RNA recognition motif containing protein, putative, expressed	GO:0008150	biological_process	P
LOC_Os06g35030.3	RNA recognition motif containing protein, putative, expressed	GO:0003676	nucleic acid binding	F
LOC_Os06g40890.1	polygalacturonase, putative, expressed	GO:0005623	cell	C
LOC_Os06g40890.1	polygalacturonase, putative, expressed	GO:0005975	carbohydrate metabolic process	P
LOC_Os06g40890.1	polygalacturonase, putative, expressed	GO:0016787	hydrolase activity	F
LOC_Os06g44620.1	AMP-binding domain containing protein, expressed	GO:0006950	response to stress	P
LOC_Os06g44620.1	AMP-binding domain containing protein, expressed	GO:0005575	cellular_component	C
LOC_Os06g44620.1	AMP-binding domain containing protein, expressed	GO:0003824	catalytic activity	F
LOC_Os06g44620.1	AMP-binding domain containing protein, expressed	GO:0009607	response to biotic stimulus	P
LOC_Os06g44620.1	AMP-binding domain containing protein, expressed	GO:0008152	metabolic process	P
LOC_Os06g44620.1	AMP-binding domain containing protein, expressed	GO:0009628	response to abiotic stimulus	P
LOC_Os06g44620.1	AMP-binding domain containing protein, expressed	GO:0009987	cellular process	P
LOC_Os06g44620.1	AMP-binding domain containing protein, expressed	GO:0019748	secondary metabolic process	P
LOC_Os06g45900.1	peptidyl-prolyl cis-trans isomerase-like 4, putative, expressed	GO:0019538	protein metabolic process	P
LOC_Os06g45900.1	peptidyl-prolyl cis-trans isomerase-like 4, putative, expressed	GO:0009987	cellular process	P
LOC_Os06g45900.1	peptidyl-prolyl cis-trans isomerase-like 4, putative, expressed	GO:0003824	catalytic activity	F
LOC_Os06g45900.1	peptidyl-prolyl cis-trans isomerase-like 4, putative, expressed	GO:0003723	RNA binding	F
LOC_Os06g45900.1	peptidyl-prolyl cis-trans isomerase-like 4, putative, expressed	GO:0005634	nucleus	C
LOC_Os06g45900.1	peptidyl-prolyl cis-trans isomerase-like 4, putative, expressed	GO:0005515	protein binding	F
LOC_Os06g45900.1	peptidyl-prolyl cis-trans isomerase-like 4, putative, expressed	GO:0005829	cytosol	C
LOC_Os06g45900.1	peptidyl-prolyl cis-trans isomerase-like 4, putative, expressed	GO:0006464	protein modification process	P
LOC_Os06g45900.1	peptidyl-prolyl cis-trans isomerase-like 4, putative, expressed	GO:0003676	nucleic acid binding	F
LOC_Os06g51110.2	cyclin, putative, expressed	GO:0008152	metabolic process	P
LOC_Os06g51110.2	cyclin, putative, expressed	GO:0009987	cellular process	P
LOC_Os06g51110.2	cyclin, putative, expressed	GO:0030234	enzyme regulator activity	F
LOC_Os06g51110.2	cyclin, putative, expressed	GO:0007049	cell cycle	P
LOC_Os06g51390.1	expressed protein	GO:0003674	molecular_function	F
LOC_Os06g51390.1	expressed protein	GO:0008150	biological_process	P
LOC_Os07g12640.1	glycerol-3-phosphate dehydrogenase, putative, expressed	GO:0009987	cellular process	P
LOC_Os07g12640.1	glycerol-3-phosphate dehydrogenase, putative, expressed	GO:0006629	lipid metabolic process	P
LOC_Os07g12640.1	glycerol-3-phosphate dehydrogenase, putative, expressed	GO:0006950	response to stress	P
LOC_Os07g12640.1	glycerol-3-phosphate dehydrogenase, putative, expressed	GO:0009607	response to biotic stimulus	P
LOC_Os07g12640.1	glycerol-3-phosphate dehydrogenase, putative, expressed	GO:0008152	metabolic process	P
LOC_Os07g12640.1	glycerol-3-phosphate dehydrogenase, putative, expressed	GO:0003824	catalytic activity	F
LOC_Os07g12640.1	glycerol-3-phosphate dehydrogenase, putative, expressed	GO:0005737	cytoplasm	C
LOC_Os07g12640.1	glycerol-3-phosphate dehydrogenase, putative, expressed	GO:0005975	carbohydrate metabolic process	P
LOC_Os07g12640.1	glycerol-3-phosphate dehydrogenase, putative, expressed	GO:0009058	biosynthetic process	P
LOC_Os07g22930.3	starch synthase, putative, expressed	GO:0016740	transferase activity	F
LOC_Os07g22930.3	starch synthase, putative, expressed	GO:0008152	metabolic process	P
LOC_Os07g22930.3	starch synthase, putative, expressed	GO:0009058	biosynthetic process	P
LOC_Os07g22930.3	starch synthase, putative, expressed	GO:0005515	protein binding	F
LOC_Os07g22930.3	starch synthase, putative, expressed	GO:0005975	carbohydrate metabolic process	P
LOC_Os07g22930.3	starch synthase, putative, expressed	GO:0009987	cellular process	P
LOC_Os07g22930.3	starch synthase, putative, expressed	GO:0009536	plastid	C
LOC_Os07g23970.1	zinc finger, C3HC4 type domain containing protein, expressed	GO:0005488	binding	F
LOC_Os07g25440.1	WD domain, G-beta repeat domain containing protein, expressed	GO:0000166	nucleotide binding	F
LOC_Os07g25440.1	WD domain, G-beta repeat domain containing protein, expressed	GO:0006139	nucleobase, nucleoside, nucleotide and nucleic acid metabolic process	P
LOC_Os07g26520.1	expressed protein	GO:0003674	molecular_function	F
LOC_Os07g26520.1	expressed protein	GO:0005739	mitochondrion	C
LOC_Os07g26520.1	expressed protein	GO:0008150	biological_process	P
LOC_Os07g26940.1	ORM1, putative, expressed	GO:0019538	protein metabolic process	P
LOC_Os07g26940.1	ORM1, putative, expressed	GO:0009987	cellular process	P
LOC_Os07g26940.1	ORM1, putative, expressed	GO:0003674	molecular_function	F
LOC_Os07g26940.1	ORM1, putative, expressed	GO:0005783	endoplasmic reticulum	C
LOC_Os07g30300.1	small G protein family protein, putative, expressed	GO:0030234	enzyme regulator activity	F
LOC_Os07g30300.1	small G protein family protein, putative, expressed	GO:0007165	signal transduction	P
LOC_Os07g30300.1	small G protein family protein, putative, expressed	GO:0006139	nucleobase, nucleoside, nucleotide and nucleic acid metabolic process	P
LOC_Os07g30300.1	small G protein family protein, putative, expressed	GO:0009056	catabolic process	P
LOC_Os07g30950.1	hydroxylase, putative, expressed	GO:0005623	cell	C
LOC_Os07g30950.1	hydroxylase, putative, expressed	GO:0003674	molecular_function	F
LOC_Os07g30950.1	hydroxylase, putative, expressed	GO:0005488	binding	F
LOC_Os07g30950.1	hydroxylase, putative, expressed	GO:0003824	catalytic activity	F
LOC_Os07g30950.1	hydroxylase, putative, expressed	GO:0008152	metabolic process	P
LOC_Os07g30950.1	hydroxylase, putative, expressed	GO:0019825	oxygen binding	F
LOC_Os07g32406.1	expressed protein	GO:0003674	molecular_function	F
LOC_Os07g32480.1	mitotic checkpoint serine/threonine-protein kinase BUB1, putative, expressed	GO:0005575	cellular_component	C
LOC_Os07g32480.1	mitotic checkpoint serine/threonine-protein kinase BUB1, putative, expressed	GO:0016301	kinase activity	F
LOC_Os07g32480.1	mitotic checkpoint serine/threonine-protein kinase BUB1, putative, expressed	GO:0000166	nucleotide binding	F
LOC_Os07g32480.1	mitotic checkpoint serine/threonine-protein kinase BUB1, putative, expressed	GO:0006464	protein modification process	P
LOC_Os07g32550.1	dimethyladenosine transferase, putative, expressed	GO:0006139	nucleobase, nucleoside, nucleotide and nucleic acid metabolic process	P
LOC_Os07g32550.1	dimethyladenosine transferase, putative, expressed	GO:0016740	transferase activity	F
LOC_Os07g32550.1	dimethyladenosine transferase, putative, expressed	GO:0005739	mitochondrion	C
LOC_Os07g32590.1	peptidase, M24 family protein, putative, expressed	GO:0006464	protein modification process	P
LOC_Os07g32590.1	peptidase, M24 family protein, putative, expressed	GO:0019538	protein metabolic process	P
LOC_Os07g32590.1	peptidase, M24 family protein, putative, expressed	GO:0008152	metabolic process	P
LOC_Os07g32590.1	peptidase, M24 family protein, putative, expressed	GO:0016787	hydrolase activity	F
LOC_Os07g32590.1	peptidase, M24 family protein, putative, expressed	GO:0005739	mitochondrion	C
LOC_Os07g32590.1	peptidase, M24 family protein, putative, expressed	GO:0009536	plastid	C
LOC_Os07g32774.1	chorismate mutase/prephenate dehydratase, putative, expressed	GO:0003824	catalytic activity	F
LOC_Os07g32774.1	chorismate mutase/prephenate dehydratase, putative, expressed	GO:0009058	biosynthetic process	P
LOC_Os07g32774.1	chorismate mutase/prephenate dehydratase, putative, expressed	GO:0009987	cellular process	P
LOC_Os07g32774.1	chorismate mutase/prephenate dehydratase, putative, expressed	GO:0008152	metabolic process	P
LOC_Os07g32774.1	chorismate mutase/prephenate dehydratase, putative, expressed	GO:0009536	plastid	C
LOC_Os07g33660.1	expressed protein	GO:0003674	molecular_function	F
LOC_Os07g33660.1	expressed protein	GO:0016043	cellular component organization	P
LOC_Os07g33660.1	expressed protein	GO:0009987	cellular process	P
LOC_Os07g33660.1	expressed protein	GO:0009628	response to abiotic stimulus	P
LOC_Os07g33660.1	expressed protein	GO:0009536	plastid	C
LOC_Os07g33790.1	glutamate receptor 3.4 precursor, putative, expressed	GO:0006810	transport	P
LOC_Os07g33790.1	glutamate receptor 3.4 precursor, putative, expressed	GO:0009987	cellular process	P
LOC_Os07g33790.1	glutamate receptor 3.4 precursor, putative, expressed	GO:0009605	response to external stimulus	P
LOC_Os07g33790.1	glutamate receptor 3.4 precursor, putative, expressed	GO:0009628	response to abiotic stimulus	P
LOC_Os07g33790.1	glutamate receptor 3.4 precursor, putative, expressed	GO:0006950	response to stress	P
LOC_Os07g33790.1	glutamate receptor 3.4 precursor, putative, expressed	GO:0005515	protein binding	F
LOC_Os07g33790.1	glutamate receptor 3.4 precursor, putative, expressed	GO:0005886	plasma membrane	C
LOC_Os07g33790.1	glutamate receptor 3.4 precursor, putative, expressed	GO:0019725	cellular homeostasis	P
LOC_Os07g33790.1	glutamate receptor 3.4 precursor, putative, expressed	GO:0009536	plastid	C
LOC_Os07g33790.1	glutamate receptor 3.4 precursor, putative, expressed	GO:0007165	signal transduction	P
LOC_Os07g33790.1	glutamate receptor 3.4 precursor, putative, expressed	GO:0009719	response to endogenous stimulus	P
LOC_Os07g33790.1	glutamate receptor 3.4 precursor, putative, expressed	GO:0004872	receptor activity	F
LOC_Os07g33790.1	glutamate receptor 3.4 precursor, putative, expressed	GO:0004871	signal transducer activity	F
LOC_Os07g33790.1	glutamate receptor 3.4 precursor, putative, expressed	GO:0005215	transporter activity	F
LOC_Os07g34720.1	harpin-induced protein 1 domain containing protein, expressed	GO:0003674	molecular_function	F
LOC_Os07g34720.1	harpin-induced protein 1 domain containing protein, expressed	GO:0005575	cellular_component	C
LOC_Os07g34720.1	harpin-induced protein 1 domain containing protein, expressed	GO:0008150	biological_process	P
LOC_Os07g36860.1	expressed protein	GO:0003674	molecular_function	F
LOC_Os07g36860.1	expressed protein	GO:0005575	cellular_component	C
LOC_Os07g36860.1	expressed protein	GO:0008150	biological_process	P
LOC_Os07g40710.2	circadian clock coupling factor-related, putative, expressed	GO:0003674	molecular_function	F
LOC_Os07g40710.2	circadian clock coupling factor-related, putative, expressed	GO:0005575	cellular_component	C
LOC_Os07g40710.2	circadian clock coupling factor-related, putative, expressed	GO:0008150	biological_process	P
LOC_Os07g43390.1	4-alpha-glucanotransferase, chloroplast precursor, putative, expressed	GO:0005975	carbohydrate metabolic process	P
LOC_Os07g43390.1	4-alpha-glucanotransferase, chloroplast precursor, putative, expressed	GO:0009987	cellular process	P
LOC_Os07g43390.1	4-alpha-glucanotransferase, chloroplast precursor, putative, expressed	GO:0006091	generation of precursor metabolites and energy	P
LOC_Os07g43390.1	4-alpha-glucanotransferase, chloroplast precursor, putative, expressed	GO:0016740	transferase activity	F
LOC_Os07g43390.1	4-alpha-glucanotransferase, chloroplast precursor, putative, expressed	GO:0009056	catabolic process	P
LOC_Os07g43390.1	4-alpha-glucanotransferase, chloroplast precursor, putative, expressed	GO:0009536	plastid	C
LOC_Os08g01180.1	nicalin, putative, expressed	GO:0016020	membrane	C
LOC_Os08g01180.1	nicalin, putative, expressed	GO:0005773	vacuole	C
LOC_Os08g01180.1	nicalin, putative, expressed	GO:0005783	endoplasmic reticulum	C
LOC_Os08g01180.1	nicalin, putative, expressed	GO:0005575	cellular_component	C
LOC_Os08g01180.1	nicalin, putative, expressed	GO:0019538	protein metabolic process	P
LOC_Os08g01180.1	nicalin, putative, expressed	GO:0005739	mitochondrion	C
LOC_Os08g01180.1	nicalin, putative, expressed	GO:0005886	plasma membrane	C
LOC_Os08g05970.1	expressed protein	GO:0005623	cell	C
LOC_Os08g05970.1	expressed protein	GO:0003674	molecular_function	F
LOC_Os08g05970.1	expressed protein	GO:0008150	biological_process	P
LOC_Os08g10450.1	nucleoside transporter, putative, expressed	GO:0006810	transport	P
LOC_Os08g10450.1	nucleoside transporter, putative, expressed	GO:0016020	membrane	C
LOC_Os08g10450.1	nucleoside transporter, putative, expressed	GO:0005773	vacuole	C
LOC_Os08g10450.1	nucleoside transporter, putative, expressed	GO:0009987	cellular process	P
LOC_Os08g10450.1	nucleoside transporter, putative, expressed	GO:0005215	transporter activity	F
LOC_Os08g25820.2	myb-like DNA-binding domain containing protein, expressed	GO:0009058	biosynthetic process	P
LOC_Os08g25820.2	myb-like DNA-binding domain containing protein, expressed	GO:0006139	nucleobase, nucleoside, nucleotide and nucleic acid metabolic process	P
LOC_Os08g25820.2	myb-like DNA-binding domain containing protein, expressed	GO:0003700	sequence-specific DNA binding transcription factor activity	F
LOC_Os08g28840.1	hydrolase, NUDIX family, domain containing protein, expressed	GO:0016787	hydrolase activity	F
LOC_Os08g28840.1	hydrolase, NUDIX family, domain containing protein, expressed	GO:0008152	metabolic process	P
LOC_Os08g28840.1	hydrolase, NUDIX family, domain containing protein, expressed	GO:0005739	mitochondrion	C
LOC_Os08g28840.1	hydrolase, NUDIX family, domain containing protein, expressed	GO:0008150	biological_process	P
LOC_Os08g31030.1	HOTHEAD precursor, putative, expressed	GO:0008152	metabolic process	P
LOC_Os08g31030.1	HOTHEAD precursor, putative, expressed	GO:0009987	cellular process	P
LOC_Os08g31030.1	HOTHEAD precursor, putative, expressed	GO:0006629	lipid metabolic process	P
LOC_Os08g31030.1	HOTHEAD precursor, putative, expressed	GO:0003824	catalytic activity	F
LOC_Os08g31030.1	HOTHEAD precursor, putative, expressed	GO:0005488	binding	F
LOC_Os08g31030.1	HOTHEAD precursor, putative, expressed	GO:0007267	cell-cell signaling	P
LOC_Os08g31030.1	HOTHEAD precursor, putative, expressed	GO:0005576	extracellular region	C
LOC_Os08g31030.1	HOTHEAD precursor, putative, expressed	GO:0007275	multicellular organismal development	P
LOC_Os08g40860.1	RNA pseudouridine synthase, putative, expressed	GO:0008152	metabolic process	P
LOC_Os08g40860.1	RNA pseudouridine synthase, putative, expressed	GO:0006139	nucleobase, nucleoside, nucleotide and nucleic acid metabolic process	P
LOC_Os08g40860.1	RNA pseudouridine synthase, putative, expressed	GO:0003824	catalytic activity	F
LOC_Os09g20650.1	OsFBX323 - F-box domain containing protein, expressed	GO:0003674	molecular_function	F
LOC_Os09g20650.1	OsFBX323 - F-box domain containing protein, expressed	GO:0005575	cellular_component	C
LOC_Os09g20650.1	OsFBX323 - F-box domain containing protein, expressed	GO:0008150	biological_process	P
LOC_Os09g23380.1	metallo-beta-lactamase, putative, expressed	GO:0005634	nucleus	C
LOC_Os09g23380.1	metallo-beta-lactamase, putative, expressed	GO:0008152	metabolic process	P
LOC_Os09g23380.1	metallo-beta-lactamase, putative, expressed	GO:0005515	protein binding	F
LOC_Os09g23380.1	metallo-beta-lactamase, putative, expressed	GO:0016043	cellular component organization	P
LOC_Os09g23380.1	metallo-beta-lactamase, putative, expressed	GO:0030154	cell differentiation	P
LOC_Os09g23380.1	metallo-beta-lactamase, putative, expressed	GO:0007275	multicellular organismal development	P
LOC_Os09g23380.1	metallo-beta-lactamase, putative, expressed	GO:0003824	catalytic activity	F
LOC_Os10g08670.1	chalcone synthase, putative, expressed	GO:0006950	response to stress	P
LOC_Os10g08670.1	chalcone synthase, putative, expressed	GO:0009719	response to endogenous stimulus	P
LOC_Os10g08670.1	chalcone synthase, putative, expressed	GO:0005634	nucleus	C
LOC_Os10g08670.1	chalcone synthase, putative, expressed	GO:0005783	endoplasmic reticulum	C
LOC_Os10g08670.1	chalcone synthase, putative, expressed	GO:0009058	biosynthetic process	P
LOC_Os10g08670.1	chalcone synthase, putative, expressed	GO:0009987	cellular process	P
LOC_Os10g08670.1	chalcone synthase, putative, expressed	GO:0019748	secondary metabolic process	P
LOC_Os10g08670.1	chalcone synthase, putative, expressed	GO:0009628	response to abiotic stimulus	P
LOC_Os10g08670.1	chalcone synthase, putative, expressed	GO:0016020	membrane	C
LOC_Os10g08670.1	chalcone synthase, putative, expressed	GO:0005773	vacuole	C
LOC_Os10g08670.1	chalcone synthase, putative, expressed	GO:0006810	transport	P
LOC_Os10g08670.1	chalcone synthase, putative, expressed	GO:0016740	transferase activity	F
LOC_Os10g34170.1	glutaredoxin domain containing protein, putative, expressed	GO:0003824	catalytic activity	F
LOC_Os10g34170.1	glutaredoxin domain containing protein, putative, expressed	GO:0003674	molecular_function	F
LOC_Os10g34170.1	glutaredoxin domain containing protein, putative, expressed	GO:0005575	cellular_component	C
LOC_Os10g34170.1	glutaredoxin domain containing protein, putative, expressed	GO:0007165	signal transduction	P
LOC_Os10g34170.1	glutaredoxin domain containing protein, putative, expressed	GO:0008152	metabolic process	P
LOC_Os10g34170.1	glutaredoxin domain containing protein, putative, expressed	GO:0019725	cellular homeostasis	P
LOC_Os10g40324.1	expressed protein	GO:0008150	biological_process	P
LOC_Os10g40324.1	expressed protein	GO:0009536	plastid	C
LOC_Os11g05170.1	expressed protein	GO:0006950	response to stress	P
LOC_Os11g05170.1	expressed protein	GO:0003674	molecular_function	F
LOC_Os11g05170.1	expressed protein	GO:0005575	cellular_component	C
LOC_Os11g05170.1	expressed protein	GO:0006091	generation of precursor metabolites and energy	P
LOC_Os11g05540.1	rhoGAP domain containing protein, expressed	GO:0030234	enzyme regulator activity	F
LOC_Os11g05540.1	rhoGAP domain containing protein, expressed	GO:0007165	signal transduction	P
LOC_Os11g05540.1	rhoGAP domain containing protein, expressed	GO:0006139	nucleobase, nucleoside, nucleotide and nucleic acid metabolic process	P
LOC_Os11g05540.1	rhoGAP domain containing protein, expressed	GO:0009056	catabolic process	P
LOC_Os11g13870.1	plant-specific domain TIGR01627 family protein, expressed	GO:0005623	cell	C
LOC_Os11g13870.1	plant-specific domain TIGR01627 family protein, expressed	GO:0003674	molecular_function	F
LOC_Os11g13870.1	plant-specific domain TIGR01627 family protein, expressed	GO:0008150	biological_process	P
LOC_Os11g38810.1	mannose-6-phosphate isomerase, putative, expressed	GO:0008152	metabolic process	P
LOC_Os11g38810.1	mannose-6-phosphate isomerase, putative, expressed	GO:0005975	carbohydrate metabolic process	P
LOC_Os11g38810.1	mannose-6-phosphate isomerase, putative, expressed	GO:0003824	catalytic activity	F
LOC_Os11g38810.1	mannose-6-phosphate isomerase, putative, expressed	GO:0000003	reproduction	P
LOC_Os11g38810.1	mannose-6-phosphate isomerase, putative, expressed	GO:0009791	post-embryonic development	P
LOC_Os11g38810.1	mannose-6-phosphate isomerase, putative, expressed	GO:0009790	embryo development	P
LOC_Os12g05770.1	expressed protein	GO:0003674	molecular_function	F
LOC_Os12g05770.1	expressed protein	GO:0005575	cellular_component	C
LOC_Os12g05770.1	expressed protein	GO:0006091	generation of precursor metabolites and energy	P
LOC_Os12g31350.1	SSXT protein, putative, expressed	GO:0005634	nucleus	C
LOC_Os12g31350.1	SSXT protein, putative, expressed	GO:0008150	biological_process	P
LOC_Os12g31350.1	SSXT protein, putative, expressed	GO:0003674	molecular_function	F
LOC_Os12g31350.1	SSXT protein, putative, expressed	GO:0005515	protein binding	F
LOC_Os12g31350.1	SSXT protein, putative, expressed	GO:0007275	multicellular organismal development	P
LOC_Os12g35290.1	conserved oligomeric Golgi complex component 8, putative, expressed	GO:0003674	molecular_function	F
LOC_Os12g35290.1	conserved oligomeric Golgi complex component 8, putative, expressed	GO:0005575	cellular_component	C
LOC_Os12g35290.1	conserved oligomeric Golgi complex component 8, putative, expressed	GO:0008150	biological_process	P
-------------------------------------------------------------------------
Warnings/Errors:
LOC_Os07g23030.1	No Plant GOSlim ID has been assigned for LOC_Os07g23030.1
LOC_Os04g51430.1	No Plant GOSlim ID has been assigned for LOC_Os04g51430.1
LOC_Os03g38940.1	No Plant GOSlim ID has been assigned for LOC_Os03g38940.1
LOC_Os07g22494.2	No Plant GOSlim ID has been assigned for LOC_Os07g22494.2
LOC_Os09g12390.1	No Plant GOSlim ID has been assigned for LOC_Os09g12390.1
LOC_Os02g54310.1	No Plant GOSlim ID has been assigned for LOC_Os02g54310.1
LOC_Os11g34810.1	No Plant GOSlim ID has been assigned for LOC_Os11g34810.1
LOC_Os02g44970.1	No Plant GOSlim ID has been assigned for LOC_Os02g44970.1
LOC_Os11g38970.1	No Plant GOSlim ID has been assigned for LOC_Os11g38970.1
LOC_Os04g54590.1	No Plant GOSlim ID has been assigned for LOC_Os04g54590.1
LOC_Os04g46530.1	No Plant GOSlim ID has been assigned for LOC_Os04g46530.1
LOC_Os01g47290.1	No Plant GOSlim ID has been assigned for LOC_Os01g47290.1
LOC_Os03g02544.1	No Plant GOSlim ID has been assigned for LOC_Os03g02544.1
LOC_Os03g38640.1	No Plant GOSlim ID has been assigned for LOC_Os03g38640.1
LOC_Os08g13680.1	No Plant GOSlim ID has been assigned for LOC_Os08g13680.1
LOC_Os01g26130.5	No Plant GOSlim ID has been assigned for LOC_Os01g26130.5
LOC_Os07g32700.1	No Plant GOSlim ID has been assigned for LOC_Os07g32700.1
LOC_Os07g09880.1	No Plant GOSlim ID has been assigned for LOC_Os07g09880.1
LOC_Os01g10810.1	No Plant GOSlim ID has been assigned for LOC_Os01g10810.1
LOC_Os08g30800.1	No Plant GOSlim ID has been assigned for LOC_Os08g30800.1
LOC_Os03g16812.1	No Plant GOSlim ID has been assigned for LOC_Os03g16812.1
LOC_Os01g55160.1	No Plant GOSlim ID has been assigned for LOC_Os01g55160.1
