# Supplementary material for: riceExplorer: Uncovering the Hidden Potential of a National Genomic Resource Against a Global Database
Source: Front Plant Sci. 2022 Apr 29;13:781153. doi: 10.3389/fpls.2022.781153 (PMC9100803; doi:10.3389/fpls.2022.781153)
Supplement: Supplementary Table S4 — GO Slim information for annotated genes identified across NFV accessions (generated at: http://rice.uga.edu/downloads_gad.shtml; accessed 16/09/21). See Supplementary Table S4. [file Data_Sheet_1.zip › SI2/TableS5_unq_nfv_counts.csv]

Thai accession	Type	nLGHs
W00269	Landrace	37
W00167	Landrace	33
W00132	RD variety	29
W00223	Landrace	29
W00237	Landrace	26
W00258	Landrace	16
W00306	Landrace	13
W00082	Landrace	12
W00319	Landrace	12
W00159	Landrace	10
W00234	RD variety	9
W00220	Landrace	9
W00133	RD variety	9
W00059	Landrace	9
W00266	Landrace	9
W00252	Landrace	8
W00098	Landrace	7
W00140	Landrace	7
W00296	Landrace	7
W00323	Landrace	6
W00075	RD variety	6
W00352	Landrace	6
W00056	RD variety	6
W00169	Landrace	5
W00166	Landrace	5
W00260	Landrace	5
W00316	Landrace	5
W00312	Landrace	5
W00322	Landrace	5
W00245	Landrace	5
W00209	Landrace	5
W00279	Landrace	5
W00257	RD variety	5
W00205	RD variety	4
W00204	RD variety	4
W00246	Landrace	4
W00256	Landrace	4
W00242	RD variety	4
W00274	RD variety	4
W00240	Landrace	4
W00238	Landrace	4
W00236	RD variety	4
W00163	Landrace	4
W00271	Landrace	4
W00229	RD variety	4
W00108	RD variety	4
W00134	RD variety	4
W00317	Landrace	4
W00340	Landrace	4
W00341	Landrace	4
W00310	Landrace	4
W00112	RD variety	4
W00309	Landrace	4
W00298	RD variety	4
W00350	Landrace	4
W00351	Landrace	4
W00354	Landrace	4
W00060	Landrace	4
W00285	RD variety	4
W00057	Landrace	4
W00156	Landrace	4
W00250	RD variety	3
W00342	Landrace	3
W00326	Landrace	3
W00281	Landrace	3
W00325	Landrace	3
W00253	Landrace	3
W00314	Landrace	3
W00283	Landrace	3
W00305	Landrace	3
W00297	RD variety	3
W00228	RD variety	3
W00292	Landrace	3
W00277	Landrace	3
W00284	RD variety	3
W00293	Landrace	3
W00052	Landrace	3
W00114	RD variety	3
W00074	RD variety	3
W00211	Landrace	3
W00094	RD variety	3
W00215	RD variety	3
W00207	Landrace	3
W00146	Landrace	3
W00157	Landrace	3
W00153	Landrace	3
W00222	RD variety	3
W00070	RD variety	3
W00201	Landrace	3
W00225	RD variety	3
W00301	Landrace	2
W00145	Landrace	2
W00280	Landrace	2
W00162	Landrace	2
W00295	Landrace	2
W00139	Landrace	2
W00300	RD variety	2
W00227	RD variety	2
W00304	Landrace	2
W00136	RD variety	2
W00275	RD variety	2
W00104	RD variety	2
W00089	RD variety	2
W00086	RD variety	2
W00324	Landrace	2
W00084	RD variety	2
W00329	Landrace	2
W00069	RD variety	2
W00068	RD variety	2
W00063	RD variety	2
W00278	RD variety	2
W00356	Landrace	2
W00243	Landrace	2
W00255	RD variety	2
W00210	RD variety	2
W00248	Landrace	2
W00219	Landrace	2
W00259	RD variety	2
W00218	Landrace	2
W00217	RD variety	2
W00212	RD variety	2
W00216	Landrace	2
W00265	RD variety	2
W00233	RD variety	2
W00247	Landrace	2
W00270	Landrace	2
W00231	RD variety	2
W00321	Landrace	1
W00080	RD variety	1
W00168	Landrace	1
W00077	RD variety	1
W00327	Landrace	1
W00328	Landrace	1
W00239	Landrace	1
W00224	RD variety	1
W00343	RD variety	1
W00344	RD variety	1
W00349	Landrace	1
W00055	Landrace	1
W00065	Landrace	1
W00096	RD variety	1
W00110	RD variety	1
W00315	Landrace	1
W00208	Landrace	1
W00199	RD variety	1
W00161	Landrace	1
W00282	RD variety	1
W00206	Landrace	1
W00264	RD variety	1
W00226	RD variety	1
W00288	RD variety	1
W00289	Landrace	1
W00143	RD variety	1
W00141	Landrace	1
W00105	Landrace	1
W00138	Landrace	1
W00299	Landrace	1
W00302	Landrace	1
W00213	RD variety	1
W00251	RD variety	1
W00214	Landrace	1
W00113	RD variety	1
W00172	Landrace	1
W00109	RD variety	1
W00287	RD variety	1
